# Supplementary material for: Global Characteristics of CSIG-Associated Gene Expression Changes in Human HEK293 Cells and the Implications for CSIG Regulating Cell Proliferation and Senescence
Source: Front Endocrinol (Lausanne). 2015 May 15;6:69. doi: 10.3389/fendo.2015.00069 (PMC4432801; doi:10.3389/fendo.2015.00069)
Supplement: Supplementary file 1 [file table_1.xls]

## Sheet: remaining
Gene ID	Score(d)	q-value(%)	Fold Change		ProbeSetID	NC_1	NC_2	NC_3	CSIG_1	CSIG_3	CSIG_4	Probe Set ID	Transcript ID(Array Design)	Target Description	Representative Public ID	Archival UniGene Cluster	UniGene ID	Alignments	Gene Title	Gene Symbol	Chromosomal Location	Unigene Cluster Type	Ensembl	Entrez Gene	SwissProt	EC	OMIM	RefSeq Protein ID	RefSeq Transcript ID	Gene Ontology Biological Process	Gene Ontology Cellular Component	Gene Ontology Molecular Function	Pathway	InterPro	Trans Membrane	Annotation Description	Annotation Transcript Cluster
231845_at	0.53745	30.4559	1.0763		231845_at	260.865	299.925	240.252	275.679	299.736	283.654	231845_at	Hs.197668.0	gb:AI721172 /DB_XREF=gi:5038428 /DB_XREF=as66e12.x1 /CLONE=IMAGE:2333710 /FEA=mRNA /CNT=39 /TID=Hs.197668.0 /TIER=ConsEnd /STK=4 /UG=Hs.197668 /LL=57505 /UG_GENE=KIAA1270 /UG_TITLE=KIAA1270 protein	AI721172	Hs.197668	Hs.158381	chr6:44375164-44389041 (-) // 86.15 // p21.1	alanyl-tRNA synthetase 2, mitochondrial (putative)	AARS2	chr6p21.1	full length	ENSG00000124608	57505	A2VCL8 /// Q5JTZ9	EC:6.1.1.7	612035	NP_065796	NM_020745	0006412 // translation // inferred from electronic annotation /// 0006419 // alanyl-tRNA aminoacylation // inferred from electronic annotation /// 0043039 // tRNA aminoacylation // inferred from electronic annotation	0005737 // cytoplasm // inferred from electronic annotation /// 0005739 // mitochondrion // inferred from electronic annotation /// 0005759 // mitochondrial matrix // inferred from electronic annotation	0000166 // nucleotide binding // inferred from electronic annotation /// 0003676 // nucleic acid binding // inferred from electronic annotation /// 0004812 // aminoacyl-tRNA ligase activity // inferred from electronic annotation /// 0004813 // alanine-tRNA ligase activity // inferred from electronic annotation /// 0005524 // ATP binding // inferred from electronic annotation /// 0016874 // ligase…	---	---	---	This probe set was annotated using the Matching Probes based pipeline to a Entrez Gene identifier using 3 transcripts. // false // Matching Probes // A	BC131728(11),ENST00000244571(9),NM_020745(9)
210821_x_at	0.18961	48.9454	1.0219		210821_x_at	514.222	584.557	538.442	534.92	586.984	550.039	210821_x_at	g12803732	gb:BC002703.1 /DB_XREF=gi:12803732 /FEA=FLmRNA /CNT=2 /TID=Hs.1594.1 /TIER=FL /STK=0 /UG=Hs.1594 /LL=1058 /UG_GENE=CENPA /DEF=Homo sapiens, centromere protein A (17kD), clone MGC:3892, mRNA, complete cds. /PROD=centromere protein A (17kD) /FL=gb:BC002703.1	BC002703	Hs.1594	Hs.1594	chr2:26862514-26870266 (+) // 78.91 // p23.3	centromere protein A	CENPA	chr2p24-p21	full length	ENSG00000115163	1058	P49450	---	117139	NP_001035891 /// NP_001800	NM_001042426 /// NM_001809	0006334 // nucleosome assembly // inferred from electronic annotation /// 0044419 // interspecies interaction between organisms // inferred from electronic annotation	0000775 // chromosome, centromeric region // inferred from direct assay /// 0000775 // chromosome, centromeric region // inferred from electronic annotation /// 0000775 // chromosome, centromeric region // traceable author statement /// 0000777 // condensed chromosome kinetochore // inferred from electronic annotation /// 0000786 // nucleosome // inferred from electronic annotation /// 0005634 //…	0003677 // DNA binding // inferred from electronic annotation /// 0003682 // chromatin binding // traceable author statement /// 0005515 // protein binding // inferred from physical interaction	---	---	---	This probe set was annotated using the Matching Probes based pipeline to a Entrez Gene identifier using 4 transcripts. // false // Matching Probes // A	BC002703(11),ENST00000335756(11),NM_001809(11),U14518(11)
228949_at	0.820697	15.5228	1.1074		228949_at	597.051	567.483	517.016	582.492	615.16	663.949	228949_at	Hs.250746.1	gb:AL534095 /DB_XREF=gi:12797588 /DB_XREF=AL534095 /CLONE=CS0DF005YJ07 (3 prime) /FEA=EST /CNT=16 /TID=Hs.250746.1 /TIER=Stack /STK=15 /UG=Hs.250746 /LL=79971 /UG_GENE=FLJ23091 /UG_TITLE=hypothetical protein FLJ23091	AL534095	Hs.250746	Hs.647659	chr1:68336739-68388627 (-) // 79.25 // p31.3	G protein-coupled receptor 177	GPR177	chr1p31.3	full length	ENSG00000116729	79971	B2RNT2 /// B7Z787 /// Q5JRS7 /// Q5T9L3 /// Q7Z430 /// Q8N2N3 /// Q96IV8 /// Q9H5T0	---	611514	NP_001002292 /// NP_079187	NM_001002292 /// NM_024911	0043123 // positive regulation of I-kappaB kinase/NF-kappaB cascade // inferred from sequence or structural similarity	0016020 // membrane // inferred from electronic annotation /// 0016021 // integral to membrane // inferred from electronic annotation	0004871 // signal transducer activity // inferred from sequence or structural similarity /// 0004872 // receptor activity // inferred from electronic annotation	---	---	uc001dee.1 // span:13-35,231-250,263-285,300-317,330-352,377-399,432-454,469-491 // numtm:8 /// NP_001002292.1 // span:13-35,231-250,263-285,300-317,330-352,377-399,432-454,469-491 // numtm:8 /// ENSP00000346829 // span:13-35,231-250,263-285,300-317,330-352,377-399,432-454,469-491 // numtm:8	This probe set was annotated using the Matching Probes based pipeline to a Entrez Gene identifier using 3 transcripts. // false // Matching Probes // A	AK301613(11),ENST00000354777(11),NM_001002292(11)
226871_s_at	-1.04884	8.0571	0.8592		226871_s_at	208.983	161.952	192.533	157.338	158.274	165.994	226871_s_at	Hs.104938.0	gb:BF791801 /DB_XREF=gi:12096855 /DB_XREF=602252015F1 /CLONE=IMAGE:4344386 /FEA=EST /CNT=46 /TID=Hs.104938.0 /TIER=Stack /STK=26 /UG=Hs.104938 /UG_TITLE=ESTs, Weakly similar to T12492 hypothetical protein DKFZp434C151.1 (H.sapiens)	BF791801	Hs.104938	Hs.512799	chr19:10515398-10525183 (+) // 94.72 // p13.2	ATG4 autophagy related 4 homolog D (S. cerevisiae)	ATG4D	chr19p13.2	full length	ENSG00000130734	84971	B4DGM8 /// B7ZAY9 /// Q53FA6 /// Q86TL0 /// Q969K0 /// Q96MZ6	---	611340	NP_116274	NM_032885	0000045 // autophagic vacuole formation // inferred from sequence or structural similarity /// 0006508 // proteolysis // inferred from sequence or structural similarity /// 0006612 // protein targeting to membrane // inferred from sequence or structural similarity /// 0006623 // protein targeting to vacuole // inferred from sequence or structural similarity /// 0006810 // transport // inferred fr…	0005737 // cytoplasm // inferred from sequence or structural similarity /// 0005737 // cytoplasm // inferred from electronic annotation /// 0005829 // cytosol // inferred from sequence or structural similarity /// 0005875 // microtubule associated complex // inferred from sequence or structural similarity	0004197 // cysteine-type endopeptidase activity // inferred from sequence or structural similarity /// 0005515 // protein binding // inferred from sequence or structural similarity /// 0008017 // microtubule binding // inferred from sequence or structural similarity /// 0008233 // peptidase activity // inferred from electronic annotation /// 0008234 // cysteine-type peptidase activity // inferred…	---	---	---	This probe set was annotated using the Matching Probes based pipeline to a Entrez Gene identifier using 5 transcripts. // false // Matching Probes // A	BC007639(11),BC016845(11),BC068992(11),ENST00000309469(11),NM_032885(11)
242224_at	-0.552827	28.008	0.9237		242224_at	116.134	140.798	140.574	117.888	116.159	132.283	242224_at	Hs.187618.0	gb:R40111 /DB_XREF=gi:797727 /DB_XREF=yf93c05.s1 /CLONE=IMAGE:30189 /FEA=EST /CNT=7 /TID=Hs.187618.0 /TIER=ConsEnd /STK=1 /UG=Hs.187618 /UG_TITLE=ESTs	R40111	Hs.187618	Hs.420757	chr1:215848682-215849458 (-) // 98.35 // q41	G patch domain containing 2	GPATCH2	chr1q41	full length	---	55105	A8K5C3 /// Q6PIX0 /// Q9NW75	---	---	NP_060510	NM_018040	---	0005622 // intracellular // inferred from electronic annotation	0003676 // nucleic acid binding // inferred from electronic annotation	---	---	---	This probe set was annotated using the Matching Probes based pipeline to a Entrez Gene identifier using 2 transcripts. // false // Matching Probes // A	BC042193(11),BC063474(11)
34764_at	-2.2123	0.376844	0.7594		34764_at	557.126	558.196	546.609	465.374	417.742	382.929	34764_at	4870182_RC	Cluster Incl. D21851:Human mRNA for KIAA0028 gene, partial cds /cds=(185,2896) /gb=D21851 /gi=434766 /ug=Hs.2450 /len=4203	D21851	Hs.2450	Hs.526975	chr3:45405078-45565333 (+) // 87.41 // p21.31	leucyl-tRNA synthetase 2, mitochondrial	LARS2	chr3p21.3	full length	ENSG00000011376	23395	Q15031 /// Q9BQR0	EC:6.1.1.4	604544	NP_056155	NM_015340	0006412 // translation // inferred from electronic annotation /// 0006418 // tRNA aminoacylation for protein translation // inferred from electronic annotation /// 0006429 // leucyl-tRNA aminoacylation // inferred from electronic annotation	0005737 // cytoplasm // inferred from electronic annotation /// 0005739 // mitochondrion // inferred from electronic annotation /// 0005759 // mitochondrial matrix // inferred from electronic annotation	0000166 // nucleotide binding // inferred from electronic annotation /// 0004812 // aminoacyl-tRNA ligase activity // inferred from electronic annotation /// 0004823 // leucine-tRNA ligase activity // inferred from electronic annotation /// 0005524 // ATP binding // inferred from electronic annotation /// 0016874 // ligase activity // inferred from electronic annotation	---	---	---	This probe set was annotated using the Matching Probes based pipeline to a Entrez Gene identifier using 3 transcripts. // false // Matching Probes // A	BC025989(16),ENST00000265537(16),NM_015340(16)
225859_at	0.555456	29.3069	1.0821		225859_at	267.98	284.901	313.757	279.187	340.826	319.009	225859_at	Hs.321435.1	gb:N30645 /DB_XREF=gi:1149165 /DB_XREF=yw77a07.s1 /CLONE=IMAGE:258228 /FEA=EST /CNT=68 /TID=Hs.321435.1 /TIER=Stack /STK=47 /UG=Hs.321435 /UG_TITLE=ESTs, Weakly similar to ALU1_HUMAN ALU SUBFAMILY J SEQUENCE CONTAMINATION WARNING ENTRY (H.sapiens)	N30645	Hs.321435	Hs.356076	chrX:122873033-122873871 (+) // 45.68 // q25	X-linked inhibitor of apoptosis	XIAP	chrXq25	full length	ENSG00000101966	331	B1AKU2 /// B2R9R2 /// P98170	---	300079 /// 300635	NP_001158	NM_001167	0006915 // apoptosis // inferred from electronic annotation /// 0006916 // anti-apoptosis // traceable author statement /// 0006916 // anti-apoptosis // inferred from electronic annotation /// 0019941 // modification-dependent protein catabolic process // inferred from electronic annotation /// 0043066 // negative regulation of apoptosis // inferred from electronic annotation /// 0043154 // negat…	0005622 // intracellular // inferred from electronic annotation /// 0005737 // cytoplasm // traceable author statement /// 0005737 // cytoplasm // inferred from electronic annotation /// 0005829 // cytosol // not recorded /// 0005829 // cytosol // traceable author statement	0004866 // endopeptidase inhibitor activity // inferred from electronic annotation /// 0004869 // cysteine-type endopeptidase inhibitor activity // inferred from electronic annotation /// 0005515 // protein binding // inferred from physical interaction /// 0005515 // protein binding // inferred from electronic annotation /// 0008270 // zinc ion binding // inferred from electronic annotation /// 0…	Apoptosis // GenMAPP /// Apoptosis_GenMAPP // GenMAPP	---	---	This probe set was annotated using the Matching Probes based pipeline to a Entrez Gene identifier using 4 transcripts. // false // Matching Probes // A	BC030771(11),ENST00000355640(11),ENST00000371199(11),NM_001167(11)
217754_at	1.11368	7.16789	1.1802		217754_at	503.727	622.413	532.615	589.241	667.006	698.415	217754_at	g9506930	gb:NM_019082.1 /DB_XREF=gi:9506930 /GEN=NOH61 /FEA=FLmRNA /CNT=278 /TID=Hs.10098.0 /TIER=FL+Stack /STK=78 /UG=Hs.10098 /LL=54606 /DEF=Homo sapiens putative nucleolar RNA helicase (NOH61), mRNA. /PROD=putative nucleolar RNA helicase /FL=gb:AF247666.1 gb:AL136700.1 gb:BC001235.1 gb:NM_019082.1	NM_019082	Hs.10098	Hs.654762	chr7:44571928-44580084 (-) // 98.86 // p13	DEAD (Asp-Glu-Ala-Asp) box polypeptide 56	DDX56	chr7p13	full length	ENSG00000136271	54606	A4D2K9 /// Q53HB9 /// Q9NY93	---	608023	NP_061955	NM_019082	0006364 // rRNA processing // inferred from electronic annotation /// 0042254 // ribosome biogenesis // inferred from electronic annotation	0005634 // nucleus // inferred from electronic annotation /// 0005730 // nucleolus // traceable author statement /// 0005730 // nucleolus // inferred from electronic annotation /// 0005730 // nucleolus // inferred from direct assay	0000166 // nucleotide binding // inferred from electronic annotation /// 0003676 // nucleic acid binding // inferred from electronic annotation /// 0003723 // RNA binding // inferred from electronic annotation /// 0004004 // ATP-dependent RNA helicase activity // traceable author statement /// 0004386 // helicase activity // inferred from electronic annotation /// 0005515 // protein binding // in…	---	---	---	This probe set was annotated using the Matching Probes based pipeline to a Entrez Gene identifier using 5 transcripts. // false // Matching Probes // A	AF247666(11),AK125595(10),BC001235(11),ENST00000258772(10),NM_019082(10)
1558882_at	1.57231	2.47992	1.364		1558882_at	7.33975	9.08879	8.80071	9.52444	13.9896	11.1822	1558882_at	Hs2.435991.1	gb:BI868572 /DB_XREF=gi:16042245 /DB_XREF=603392679F1 /CLONE=IMAGE:5402706 /TID=Hs2.435991.1 /CNT=6 /FEA=mRNA /TIER=ConsEnd /STK=0 /UG=Hs.435991 /UG_TITLE=Homo sapiens, clone IMAGE:5289038, mRNA	BI868572	Hs.435991	Hs.441039	chr12:1639117-2790869 (-) // 9.53 // p13.33	similar to HIV TAT specific factor 1; cofactor required for Tat activation of HIV-1 transcription	LOC401233	chr6p25.2	---	---	401233	Q6ZR97	---	---	---	XR_040702 /// XR_040703 /// XR_040704	---	---	---	---	---	---	This probe set was annotated using the Matching Probes based pipeline to a Entrez Gene identifier using 1 transcripts. // false // Matching Probes // A	AK128391(11)
243388_at	-0.192804	48.2733	0.9748		243388_at	27.9343	23.9784	23.6326	25.7476	24.9683	22.8092	243388_at	Hs.65636.0	gb:AI308176 /DB_XREF=gi:4002811 /DB_XREF=tb25e12.x1 /CLONE=IMAGE:2055406 /FEA=EST /CNT=3 /TID=Hs.65636.0 /TIER=ConsEnd /STK=3 /UG=Hs.65636 /UG_TITLE=ESTs	AI308176	Hs.65636	Hs.656306	chr8:104487635-104488044 (-) // 97.61 // q22.3	---	---	---	est	---	---	---	---	---	---	---	---	---	---	---	---	---	This probe set was annotated using the Accession mapped clusters based pipeline to a UniGene identifier using 3 transcripts. // false // Accession mapped clusters // E	AI720905,AI308176,F13653
221938_x_at	-0.440975	34.7368	0.9577		221938_x_at	224.122	218.252	212.276	203.983	220.099	203.149	221938_x_at	Hs.31659.1	gb:AW262690 /DB_XREF=gi:6639506 /DB_XREF=xq93d08.x1 /CLONE=IMAGE:2758191 /FEA=mRNA /CNT=29 /TID=Hs.31659.1 /TIER=Stack /STK=8 /UG=Hs.31659 /LL=10025 /UG_GENE=TRAP95 /UG_TITLE=thyroid hormone receptor-associated protein, 95-kD subunit	AW262690	Hs.31659	Hs.365207	chr19:818962-835998 (-) // 96.25 // p13.3	mediator complex subunit 16	MED16	chr19p13.3	full length	ENSG00000175221	10025	B9TWZ5 /// B9TWZ6 /// B9TWZ7 /// B9TWZ8 /// B9TWZ9 /// B9TX00 /// B9TX01 /// B9TX02 /// B9TX03 /// B9TX04 /// B9TX05 /// B9TX06 /// B9TX07 /// B9TX08 /// B9TX09 /// B9TX10 /// B9TX11 /// B9TX12 /// B9TX13 /// B9TX14 /// B9TX15 /// B9TX16 /// B9TX17 /// B9TX18 /// B9TX19 /// B9TX20 /// B9TX21 /// B9TX22 /// B9TX23 /// B9TX24 /// B9TX25 /// B9TX26 /// B9TX27 /// B9TX28 /// Q9Y2X0	---	604062	NP_005472	NM_005481	0006350 // transcription // inferred from electronic annotation /// 0006355 // regulation of transcription, DNA-dependent // inferred from electronic annotation /// 0006357 // regulation of transcription from RNA polymerase II promoter // non-traceable author statement /// 0006366 // transcription from RNA polymerase II promoter // traceable author statement /// 0006367 // transcription initiatio…	0000119 // mediator complex // inferred from direct assay /// 0005634 // nucleus // non-traceable author statement /// 0005634 // nucleus // inferred from electronic annotation	0003712 // transcription cofactor activity // inferred from direct assay /// 0003713 // transcription coactivator activity // traceable author statement /// 0004872 // receptor activity // inferred from direct assay /// 0016563 // transcription activator activity // inferred from direct assay /// 0030375 // thyroid hormone receptor coactivator activity // inferred from direct assay /// 0042809 //…	---	---	---	This probe set was annotated using the Matching Probes based pipeline to a Entrez Gene identifier using 9 transcripts. // false // Matching Probes // A	AF106934(10),BC004554(11),BC011841(11),BC017282(10),ENST00000269814(10),ENST00000312090(10),ENST00000395808(10),EU392478(9),EU392479(9)
222657_s_at	2.74924	0.0878149	1.3864		222657_s_at	585.48	490.965	542.666	743.059	742.121	753.866	222657_s_at	Hs.21275.0	gb:AK024050.1 /DB_XREF=gi:10436320 /FEA=FLmRNA /CNT=85 /TID=Hs.21275.0 /TIER=Stack /STK=24 /UG=Hs.21275 /LL=55284 /UG_GENE=FLJ11011 /UG_TITLE=hypothetical protein FLJ11011 /DEF=Homo sapiens cDNA FLJ13988 fis, clone Y79AA1002027, moderately similar to UBIQUITIN-CONJUGATING ENZYME E2-18 KD (EC 6.3.2.19). /FL=gb:NM_018299.1	AK024050	Hs.21275	Hs.597486	chr8:74865401-74953664 (-) // 95.38 // q21.11	ubiquitin-conjugating enzyme E2W (putative)	UBE2W	chr8q21.11	full length	ENSG00000104343	55284	A6ND41 /// B4DIV1 /// Q1XBE0 /// Q96B02 /// Q96FI0	EC:6.3.2.19	---	NP_001001481 /// NP_060769	NM_001001481 /// NM_018299	0019941 // modification-dependent protein catabolic process // inferred from electronic annotation /// 0043687 // post-translational protein modification // inferred from electronic annotation /// 0051246 // regulation of protein metabolic process // inferred from electronic annotation	---	0004842 // ubiquitin-protein ligase activity // inferred from electronic annotation /// 0016874 // ligase activity // inferred from electronic annotation /// 0019787 // small conjugating protein ligase activity // inferred from electronic annotation	---	---	uc003xzw.1 // span:38-57 // numtm:1 /// ENSP00000351607 // span:37-56 // numtm:1	This probe set was annotated using the Matching Probes based pipeline to a Entrez Gene identifier using 5 transcripts. // false // Matching Probes // A	AY948289(11),BC016326(11),ENST00000358757(11),NM_001001481(11),NM_018299(11)
1564315_at	-0.0025943	57.0668	0.9997		1564315_at	10.6431	11.6687	11.5887	10.8582	12.1183	10.9279	1564315_at	Hs2.350858.1	gb:AK055534.1 /DB_XREF=gi:16550279 /TID=Hs2.350858.1 /CNT=1 /FEA=mRNA /TIER=ConsEnd /STK=0 /UG=Hs.350858 /UG_TITLE=Homo sapiens cDNA FLJ30972 fis, clone HEART2000492. /DEF=Homo sapiens cDNA FLJ30972 fis, clone HEART2000492.	AK055534	Hs.350858	Hs.545529	chr8:11656173-11658141 (+) // 66.92 // p23.1	chromosome 8 open reading frame 49	C8orf49	chr8p23.1	full length	---	606553	A2RUK8 /// Q96NF6	---	---	---	XR_040402 /// XR_040403 /// XR_040404	---	0016020 // membrane // inferred from electronic annotation /// 0016021 // integral to membrane // inferred from electronic annotation	---	---	---	uc003wud.1 // span:107-129 // numtm:1	This probe set was annotated using the Matching Probes based pipeline to a Entrez Gene identifier using 1 transcripts. // false // Matching Probes // A	AK055534(11)
235688_s_at	-0.0723492	54.0992	0.993		235688_s_at	158.08	155.051	149.736	146.898	153.05	159.849	235688_s_at	Hs.35437.0	gb:AI992283 /DB_XREF=gi:5839188 /DB_XREF=ws41h02.x1 /CLONE=IMAGE:2499795 /FEA=EST /CNT=9 /TID=Hs.35437.0 /TIER=ConsEnd /STK=6 /UG=Hs.35437 /UG_TITLE=ESTs, Moderately similar to I38026 MLN 62 protein (H.sapiens)	AI992283	Hs.35437	Hs.8375	chr17:24101644-24102103 (+) // 78.13 // q11.2	TNF receptor-associated factor 4	TRAF4	chr17q11-q12	full length	ENSG00000076604	9618	B4DUU9 /// Q2KJU3 /// Q2KJU4 /// Q2KJU5 /// Q2KJU6 /// Q9BUZ4	---	602464	NP_004286	NM_004295	0006915 // apoptosis // inferred from electronic annotation /// 0007165 // signal transduction // traceable author statement /// 0007165 // signal transduction // inferred from electronic annotation /// 0007275 // multicellular organismal development // inferred from electronic annotation /// 0007585 // respiratory gaseous exchange // inferred from electronic annotation /// 0030323 // respiratory…	0005634 // nucleus // traceable author statement /// 0005634 // nucleus // inferred from electronic annotation /// 0005737 // cytoplasm // inferred from electronic annotation	0003677 // DNA binding // traceable author statement /// 0004872 // receptor activity // inferred from electronic annotation /// 0005515 // protein binding // inferred from electronic annotation /// 0008270 // zinc ion binding // inferred from electronic annotation /// 0046872 // metal ion binding // inferred from electronic annotation	---	---	---	This probe set was annotated using the Matching Probes based pipeline to a Entrez Gene identifier using 2 transcripts. // false // Matching Probes // A	ENST00000262395(11),NM_004295(11)
243829_at	-1.05845	8.0571	0.8614		243829_at	90.7271	100.345	102.111	74.0631	90.1323	89.0018	243829_at	Hs.299137.0	gb:AW613053 /DB_XREF=gi:7318325 /DB_XREF=hg84h07.x1 /CLONE=IMAGE:2952349 /FEA=EST /CNT=3 /TID=Hs.299137.0 /TIER=ConsEnd /STK=3 /UG=Hs.299137 /UG_TITLE=ESTs	AW613053	Hs.299137	Hs.550061	chr7:140180240-140180656 (-) // 100.0 // q34	v-raf murine sarcoma viral oncogene homolog B1	BRAF	chr7q34	full length	---	673	P15056	EC:2.7.1.- /// EC:2.7.11.1	115150 /// 164757 /// 211980	NP_004324	NM_004333	0006468 // protein amino acid phosphorylation // traceable author statement /// 0006468 // protein amino acid phosphorylation // inferred from electronic annotation /// 0006916 // anti-apoptosis // traceable author statement /// 0007165 // signal transduction // inferred from electronic annotation /// 0007242 // intracellular signaling cascade // inferred from electronic annotation /// 0007264 //…	0005634 // nucleus // inferred from direct assay /// 0005737 // cytoplasm // inferred from electronic annotation /// 0005737 // cytoplasm // inferred from direct assay	0000166 // nucleotide binding // inferred from electronic annotation /// 0004672 // protein kinase activity // inferred from electronic annotation /// 0004672 // protein kinase activity // traceable author statement /// 0004674 // protein serine/threonine kinase activity // inferred from electronic annotation /// 0005057 // receptor signaling protein activity // inferred from electronic annotatio…	MAPK_Cascade // GenMAPP	---	---	This probe set was annotated using the Matching Probes based pipeline to a Entrez Gene identifier using 1 transcripts. // false // Matching Probes // A	AK054801(11)
226180_at	-1.62831	1.74354	0.8301		226180_at	496.086	549.517	532.408	407.317	458.939	444.181	226180_at	Hs.35580.0	gb:BF439595 /DB_XREF=gi:11452033 /DB_XREF=nab65f06.x1 /CLONE=IMAGE:3272603 /FEA=EST /CNT=67 /TID=Hs.35580.0 /TIER=Stack /STK=19 /UG=Hs.35580 /UG_TITLE=ESTs	BF439595	Hs.35580	Hs.533237	chr5:110491450-110494099 (+) // 65.07 // q22.1	WD repeat domain 36	WDR36	chr5q22.1	full length	ENSG00000134987	134430	Q68E02 /// Q8NI36	---	137760 /// 609669 /// 609887	NP_644810	NM_139281	0006364 // rRNA processing // inferred from electronic annotation /// 0007601 // visual perception // inferred from electronic annotation /// 0050896 // response to stimulus // inferred from electronic annotation	0032040 // small-subunit processome // inferred from electronic annotation	---	---	---	---	This probe set was annotated using the Matching Probes based pipeline to a Entrez Gene identifier using 2 transcripts. // false // Matching Probes // A	ENST00000323652(11),NM_139281(11)
40273_at	-0.457441	33.6071	0.9453		40273_at	215.385	187.504	205.891	206.289	185.689	183.37	40273_at	4920241_RC	Cluster Incl. AA485440:zx90g03.s1 Homo sapiens cDNA, 3 end /clone=IMAGE-811060 /clone_end=3' /gb=AA485440 /gi=2214659 /ug=Hs.155402 /len=547	AA485440	Hs.155402	---	chr19:53824750-53825474 (+) // 84.14 // q13.33	sphingosine kinase 2	SPHK2	chr19q13.2	---	ENSG00000063176	56848	A0T4C8 /// Q8N2M3 /// Q9NRA0	EC:2.7.1.91	607092	NP_064511	NM_020126	0001568 // blood vessel development // inferred from electronic annotation /// 0006669 // sphinganine-1-phosphate biosynthetic process // non-traceable author statement /// 0006670 // sphingosine metabolic process // inferred from electronic annotation /// 0006916 // anti-apoptosis // non-traceable author statement /// 0007205 // activation of protein kinase C activity by G-protein coupled recept…	0005624 // membrane fraction // inferred from direct assay /// 0005624 // membrane fraction // inferred from electronic annotation /// 0005829 // cytosol // inferred from direct assay /// 0005829 // cytosol // inferred from electronic annotation	0000166 // nucleotide binding // inferred from electronic annotation /// 0004143 // diacylglycerol kinase activity // inferred from electronic annotation /// 0005515 // protein binding // inferred from physical interaction /// 0005524 // ATP binding // inferred from electronic annotation /// 0008481 // sphinganine kinase activity // non-traceable author statement /// 0008481 // sphinganine kinase…	S1P_Signaling // GenMAPP	---	---	This probe set was annotated using the Matching Probes based pipeline to a Entrez Gene identifier using 8 transcripts. // false // Matching Probes // A	AF245447(12),AK074601(13),AL136701(16),BC006161(16),BC010671(16),ENST00000245222(16),ENST00000406269(16),NM_020126(16)
225039_at	0.378415	38.618	1.0394		225039_at	523.016	512.875	525.51	578.686	525.321	520.761	225039_at	Hs.125845.0	gb:AV699857 /DB_XREF=gi:10301828 /DB_XREF=AV699857 /CLONE=GKCGFG07 /FEA=mRNA /CNT=119 /TID=Hs.125845.0 /TIER=Stack /STK=23 /UG=Hs.125845 /LL=6120 /UG_GENE=RPE /UG_TITLE=ribulose-5-phosphate-3-epimerase	AV699857	Hs.125845	Hs.282260	chr10:104995701-104997475 (+) // 54.64 // q24.33 /// chr2:210575589-210594771 (+) // 85.04 // q34	ribulose-5-phosphate-3-epimerase	RPE	chr2q32-q33.3	full length	ENSG00000197713	6120	A8K4S0 /// B3KTW7 /// B4E016 /// Q2QD12 /// Q4G1Y9 /// Q53TV9 /// Q96AT9	EC:5.1.3.1	180480	NP_008847 /// NP_954699	NM_006916 /// NM_199229	0005975 // carbohydrate metabolic process // inferred from electronic annotation /// 0008152 // metabolic process // inferred from electronic annotation	0005829 // cytosol // not recorded	0003824 // catalytic activity // inferred from electronic annotation /// 0004750 // ribulose-phosphate 3-epimerase activity // not recorded /// 0004750 // ribulose-phosphate 3-epimerase activity // inferred from electronic annotation /// 0005515 // protein binding // inferred from physical interaction /// 0016853 // isomerase activity // inferred from electronic annotation	Pentose_Phosphate_Pathway // GenMAPP	---	---	This probe set was annotated using the Matching Probes based pipeline to a Entrez Gene identifier using 6 transcripts. // false // Matching Probes // A	BC005148(11),BC063135(11),ENST00000354506(11),ENST00000359429(11),NM_006916(9),NM_199229(11)
221925_s_at	0.304308	43.2156	1.0365		221925_s_at	86.3732	99.204	98.4702	93.8595	98.827	101.298	221925_s_at	Hs.153746.1	gb:BE044503 /DB_XREF=gi:8361556 /DB_XREF=ho46d12.x1 /CLONE=IMAGE:3040439 /FEA=EST /CNT=40 /TID=Hs.153746.1 /TIER=Stack /STK=10 /UG=Hs.153746 /LL=79848 /UG_GENE=FLJ22490 /UG_TITLE=hypothetical protein FLJ22490	BE044503	Hs.153746	Hs.370147	chr8:68252469-68271402 (+) // 96.75 // q13.2	centrosome and spindle pole associated protein 1	CSPP1	chr8q13.2	full length	ENSG00000104218	79848	Q1MSJ5 /// Q9H688	---	611654	NP_001070672 /// NP_079066	NM_001077204 /// NM_024790	---	0005813 // centrosome // inferred from electronic annotation /// 0005874 // microtubule // inferred from electronic annotation	---	---	---	---	This probe set was annotated using the Matching Probes based pipeline to a Entrez Gene identifier using 7 transcripts. // false // Matching Probes // A	AJ583433(11),AK026143(11),BC022867(11),ENST00000262210(11),ENST00000389042(11),NM_001077204(11),NM_024790(11)
224373_s_at	0.61355	25.4659	1.1218		224373_s_at	10723.5	12629	14444	11883.5	15402.5	15088.7	224373_s_at	g12005804	gb:AF253979.1 /DB_XREF=gi:12005804 /FEA=FLmRNA /CNT=1 /TID=HsAffx.900538.757 /TIER=FL /STK=0 /DEF=Homo sapiens DC24 mRNA, complete cds. /PROD=DC24 /FL=gb:AF253979.1	AF253979	Hs.900538	Hs.465808	chrM:10467-12138 (+) // 86.69 //	heterogeneous nuclear ribonucleoprotein M /// IQ motif and WD repeats 1 /// unc-5 homolog B (C. elegans)	HNRNPM /// IQWD1 /// UNC5B	chr10q22.1 /// chr19p13.3-p13.2 /// chr1q24.2	full length	ENSG00000198868 /// ENSG00000198886	219699 /// 4670 /// 55827	A0S2M1 /// A0S2T6 /// A0SA68 /// A1DSX8 /// A1DTS8 /// A1DU19 /// A1DUY6 /// A1DV51 /// A1Z4C6 /// A3R0J1 /// A4ZKZ6 /// A4ZL21 /// A4ZL22 /// A4ZL74 /// A4ZLA0 /// A4ZLD9 /// A4ZLL7 /// A4ZLX0 /// A4ZMK1 /// A4ZML4 /// A4ZMM7 /// A4ZMU2 /// A4ZN05 /// A4ZYF1 /// A5WZG7 /// A5X013 /// A5X245 /// A6YWL5 /// A6YYB0 /// A6Z2B4 /// A6Z4U7 /// A6ZBX6 /// A6ZER1 /// A6ZF01 /// A6ZGD1 /// A6ZGQ9 /// A6Z…	---	160994 /// 607870 /// 610494	NP_001017977 /// NP_005959 /// NP_060912 /// NP_112480 /// NP_734465	NM_001017977 /// NM_005968 /// NM_018442 /// NM_031203 /// NM_170744	0000398 // nuclear mRNA splicing, via spliceosome // not recorded /// 0000398 // nuclear mRNA splicing, via spliceosome // inferred by curator /// 0006120 // mitochondrial electron transport, NADH to ubiquinone // inferred from electronic annotation /// 0006120 // mitochondrial electron transport, NADH to ubiquinone // non-traceable author statement /// 0006397 // mRNA processing // inferred from…	0005634 // nucleus // inferred from electronic annotation /// 0005634 // nucleus // inferred from direct assay /// 0005681 // spliceosome // inferred from direct assay /// 0005681 // spliceosome // inferred from electronic annotation /// 0005739 // mitochondrion // inferred from electronic annotation /// 0005747 // mitochondrial respiratory chain complex I // non-traceable author statement /// 00…	0000166 // nucleotide binding // inferred from electronic annotation /// 0003676 // nucleic acid binding // inferred from electronic annotation /// 0003723 // RNA binding // non-traceable author statement /// 0003723 // RNA binding // inferred from electronic annotation /// 0004872 // receptor activity // inferred from electronic annotation /// 0005515 // protein binding // inferred from electron…	Electron_Transport_Chain // GenMAPP	IPR001750 // NADH/Ubiquinone/plastoquinone (complex I) // 3.2E-6	NP_536852 // span:23-45,100-122,143-165,194-216,221-243,258-277,284-303,308-330,351-373,388-410 // numtm:10 /// ENSP00000387158 // span:23-45,100-122,143-165,194-216,221-243,258-277,284-303,308-330,351-373,388-410 // numtm:10 /// ENSP00000354961 // span:23-45,100-122,143-165,194-216,221-243,258-277,284-303,308-330,351-373,388-410 // numtm:10	This probe set was annotated using the Matching Probes based pipeline to a Entrez Gene identifier using 3 transcripts. // true // Matching Probes // A	NC_001807(11),uc004cov.1(11),BC006100(11),BC015957(11),BC018947(11),AK309659(9),ENST00000410116(11),ENST00000361381(11),AF253979(11),AK000624(11),AK055861(11),AK097322(11),AK128886(11),AK129724(11),AK130036(11),AY326467(11),BX647504(11),BX648054(11)
221058_s_at	-1.55629	2.30691	0.8528		221058_s_at	733.354	766.288	708.06	603.777	619.934	659.354	221058_s_at	g10092611	gb:NM_016326.2 /DB_XREF=gi:10092611 /GEN=LOC51192 /FEA=FLmRNA /CNT=2 /TID=Hs.15159.1 /TIER=FL /STK=0 /UG=Hs.15159 /LL=51192 /DEF=Homo sapiens chemokine-like factor 3, alternatively spliced (LOC51192), mRNA. /PROD=chemokine-like factor 3, alternatively spliced /FL=gb:NM_016326.2 gb:AF135381.2	NM_016326	Hs.15159	Hs.15159	chr16:65143972-65157471 (+) // 93.78 // q21	chemokine-like factor	CKLF	chr16q21	full length	ENSG00000217555	51192	A8MRS3 /// B4DVU7 /// Q5BJH6 /// Q9UBR5	---	---	NP_001035228 /// NP_057410 /// NP_058647 /// NP_857591 /// NP_857592	NM_001040138 /// NM_016326 /// NM_016951 /// NM_181640 /// NM_181641	0006935 // chemotaxis // inferred from electronic annotation /// 0008283 // cell proliferation // inferred from direct assay /// 0030593 // neutrophil chemotaxis // inferred from direct assay /// 0032940 // secretion by cell // inferred from direct assay /// 0048246 // macrophage chemotaxis // inferred from direct assay /// 0048247 // lymphocyte chemotaxis // inferred from direct assay	0005576 // extracellular region // inferred from direct assay /// 0005576 // extracellular region // inferred from electronic annotation /// 0005615 // extracellular space // inferred from electronic annotation /// 0016020 // membrane // inferred from electronic annotation /// 0016021 // integral to membrane // inferred from direct assay /// 0016021 // integral to membrane // inferred from electr…	0005125 // cytokine activity // inferred from electronic annotation /// 0008009 // chemokine activity // inferred from direct assay	---	---	uc002eot.1 // span:21-40,45-67,74-96 // numtm:3 /// uc002eou.1 // span:28-47,52-74 // numtm:2 /// uc002eov.1 // span:21-43 // numtm:1 /// uc002eow.1 // span:21-40,45-67,74-96,106-128 // numtm:4 /// NP_057410.1 // span:21-43 // numtm:1 /// NP_857591.1 // span:28-47,52-74 // numtm:2 /// NP_857592.1 // span:21-40,45-67,74-96 // numtm:3 /// NP_058647.1 // span:21-40,45-67,74-96,106-128 // numtm:4 ///…	This probe set was annotated using the Matching Probes based pipeline to a Entrez Gene identifier using 18 transcripts. // false // Matching Probes // A	AF057306(10),AF096895(11),AF135380(11),AF135381(11),AF145216(11),AK290307(10),AK301240(9),AY358999(10),BC004380(10),BC091478(11),ENST00000264001(11),ENST00000345436(11),ENST00000351137(11),ENST00000362093(11),NM_016326(11),NM_016951(11),NM_181640(11),NM_181641(11)
201734_at	0.727625	19.3774	1.0892		201734_at	1555.4	1706.12	1501.72	1821.62	1630.31	1733.83	201734_at	Hs.174139.0	gb:AI760629 /DB_XREF=gi:5176296 /DB_XREF=wi66e06.x1 /CLONE=IMAGE:2398306 /FEA=FLmRNA /CNT=256 /TID=Hs.174139.0 /TIER=Stack /STK=43 /UG=Hs.174139 /LL=1182 /UG_GENE=CLCN3 /UG_TITLE=chloride channel 3 /FL=gb:AF172729.1 gb:AF029346.1 gb:NM_001829.1	AI760629	Hs.174139	Hs.481186	chr4:170778373-170880911 (+) // 92.3 // q33	Chloride channel 3	CLCN3	chr4q33	full length	---	1182	B3KXK0 /// B7Z932 /// B9EGJ9 /// P51790 /// Q7Z4M4	---	600580	NP_001820 /// NP_776297	NM_001829 /// NM_173872	0006810 // transport // inferred from electronic annotation /// 0006810 // transport // traceable author statement /// 0006811 // ion transport // inferred from electronic annotation /// 0006821 // chloride transport // inferred from electronic annotation /// 0006885 // regulation of pH // traceable author statement /// 0048388 // endosomal lumen acidification // traceable author statement	0000139 // Golgi membrane // inferred from electronic annotation /// 0005768 // endosome // inferred from electronic annotation /// 0005769 // early endosome // inferred from direct assay /// 0005769 // early endosome // inferred from sequence or structural similarity /// 0005770 // late endosome // inferred from direct assay /// 0005770 // late endosome // inferred from sequence or structural si…	0005216 // ion channel activity // inferred from electronic annotation /// 0005244 // voltage-gated ion channel activity // inferred from electronic annotation /// 0005247 // voltage-gated chloride channel activity // traceable author statement /// 0005247 // voltage-gated chloride channel activity // inferred from electronic annotation /// 0005254 // chloride channel activity // inferred from el…	---	---	---	This probe set was annotated using the Matching Probes based pipeline to a UniGene identifier using 2 transcripts. // false // Matching Probes // A	AL117599(10),BC058818(11)
235173_at	-1.20168	5.23651	0.8696		235173_at	127.093	140.149	148.365	117.773	124.607	118.433	235173_at	Hs.42996.0	gb:AA093668 /DB_XREF=gi:1639253 /DB_XREF=cl0517.seq.F /FEA=EST /CNT=21 /TID=Hs.42996.0 /TIER=ConsEnd /STK=0 /UG=Hs.42996 /UG_TITLE=ESTs	AA093668	Hs.42996	Hs.558914	chr3:153468461-153469273 (-) // 97.9 // q25.1	hypothetical LOC401093	hCG_1806964	chr3q25.1	full length	---	401093	B4E3T3	---	---	---	NR_027037 /// NR_027038 /// XR_041581 /// XR_041582 /// XR_041583	---	---	---	---	---	---	This probe set was annotated using the Matching Probes based pipeline to a Entrez Gene identifier using 3 transcripts. // false // Matching Probes // A	AK316515(9),NR_027037(11),NR_027038(11)
235531_at	0.525739	31.0925	1.0676		235531_at	144.298	142.671	133.663	135.073	159.449	155.483	235531_at	Hs.38312.0	gb:AA928257 /DB_XREF=gi:3077413 /DB_XREF=on79b01.s1 /CLONE=IMAGE:1562857 /FEA=EST /CNT=9 /TID=Hs.38312.0 /TIER=ConsEnd /STK=7 /UG=Hs.38312 /UG_TITLE=ESTs	AA928257	Hs.38312	Hs.558512	chr3:53868059-53868534 (-) // 97.14 // p21.1	---	---	---	---	---	---	---	---	---	---	---	---	---	---	---	---	---	This probe set was annotated using the Matching Probes based pipeline to a UniGene identifier using 1 transcripts. // false // Matching Probes // A	AK095091(10)
1564940_at	-0.114796	52.3121	0.9803		1564940_at	28.4764	30.3694	32.2275	25.094	35.4293	29.5308	1564940_at	Hs2.384895.1	gb:AF009266.1 /DB_XREF=gi:2331068 /TID=Hs2.384895.1 /CNT=1 /FEA=mRNA /TIER=ConsEnd /STK=0 /UG=Hs.384895 /UG_TITLE=Homo sapiens clone FBA12 Cri-du-chat region mRNA /DEF=Homo sapiens clone FBA12 Cri-du-chat region mRNA.	AF009266	Hs.384895	Hs.575237	---	---	---	---	---	---	---	---	---	---	---	---	---	---	---	---	---	---	This probe set was annotated using the Matching Probes based pipeline to a UniGene identifier using 1 transcripts. // false // Matching Probes // A	AF009266(11)
202007_at	0.428366	35.8223	1.0844		202007_at	1440.62	1759.48	1922.2	1546.58	1994.57	2013.83	202007_at	Hs.62041.0	gb:BF940043 /DB_XREF=gi:12357363 /DB_XREF=nac66f12.x1 /CLONE=IMAGE:3439271 /FEA=FLmRNA /CNT=231 /TID=Hs.62041.0 /TIER=Stack /STK=12 /UG=Hs.62041 /LL=4811 /UG_GENE=NID /UG_TITLE=nidogen (enactin) /FL=gb:NM_002508.1 gb:M30269.1	BF940043	Hs.62041	Hs.356624	chr1:234205757-234295435 (-) // 97.76 // q42.3	nidogen 1	NID1	chr1q43	full length	ENSG00000116962	4811	B4DM05 /// P14543	---	131390	NP_002499	NM_002508	0007155 // cell adhesion // inferred from electronic annotation /// 0007160 // cell-matrix adhesion // inferred from electronic annotation /// 0008218 // bioluminescence // inferred from electronic annotation /// 0018298 // protein-chromophore linkage // inferred from electronic annotation	0005576 // extracellular region // inferred from electronic annotation /// 0005578 // proteinaceous extracellular matrix // inferred from electronic annotation /// 0005604 // basement membrane // inferred from electronic annotation /// 0016020 // membrane // inferred from electronic annotation	0005509 // calcium ion binding // inferred from electronic annotation /// 0005515 // protein binding // inferred from electronic annotation	---	---	---	This probe set was annotated using the Matching Probes based pipeline to a Entrez Gene identifier using 4 transcripts. // false // Matching Probes // A	BC045606(11),ENST00000264187(11),ENST00000366595(11),NM_002508(11)
212415_at	-1.5278	2.40393	0.8586		212415_at	184.573	168.347	173.966	145.69	154.524	152.006	212415_at	Hs.90998.0	gb:AW150913 /DB_XREF=gi:6198811 /DB_XREF=xg42a01.x1 /CLONE=IMAGE:2630184 /FEA=mRNA /CNT=148 /TID=Hs.90998.0 /TIER=Stack /STK=16 /UG=Hs.90998 /LL=23157 /UG_GENE=KIAA0128 /UG_TITLE=KIAA0128 protein; septin 2	AW150913	Hs.90998	Hs.496666	chrX:118634938-118711351 (-) // 89.42 // q24	septin 6	6-Sep	chrXq24	full length	ENSG00000125354	23157	B1AMS2 /// B4DPT4 /// B4DZW0 /// B4E049 /// Q14141 /// Q541S4 /// Q548C9 /// Q6B514 /// Q6NT82 /// Q8NFH9	---	300683	NP_055944 /// NP_665798 /// NP_665799 /// NP_665801	NM_015129 /// NM_145799 /// NM_145800 /// NM_145802	0000910 // cytokinesis // traceable author statement /// 0007049 // cell cycle // inferred from electronic annotation /// 0051301 // cell division // inferred from electronic annotation	0005634 // nucleus // inferred from direct assay /// 0005737 // cytoplasm // inferred from direct assay /// 0031105 // septin complex // inferred from electronic annotation	0000166 // nucleotide binding // inferred from electronic annotation /// 0005515 // protein binding // inferred from physical interaction /// 0005515 // protein binding // traceable author statement /// 0005515 // protein binding // inferred from electronic annotation /// 0005525 // GTP binding // traceable author statement /// 0005525 // GTP binding // inferred from electronic annotation	---	---	---	This probe set was annotated using the Matching Probes based pipeline to a Entrez Gene identifier using 8 transcripts. // false // Matching Probes // A	AY005981(11),AY034177(11),BC069231(11),D50918(11),ENST00000354416(11),ENST00000394610(11),ENST00000394612(11),NM_145799(11)
230280_at	-2.26005	0.329937	0.6808		230280_at	45.5153	60.3232	52.0873	38.1917	37.5876	31.4406	230280_at	Hs.23833.0	gb:BF057241 /DB_XREF=gi:10811137 /DB_XREF=7k17h02.x1 /CLONE=IMAGE:3444722 /FEA=EST /CNT=14 /TID=Hs.23833.0 /TIER=Stack /STK=14 /UG=Hs.23833 /UG_TITLE=ESTs	BF057241	Hs.23833	Hs.654750	chr14:50532533-50533001 (-) // 96.69 // q22.1	tripartite motif-containing 9	TRIM9	chr14q22.1	full length	---	114088	Q9C026	---	606555	NP_055978 /// NP_443210	NM_015163 /// NM_052978	---	0005622 // intracellular // inferred from electronic annotation /// 0005737 // cytoplasm // inferred from electronic annotation	0005515 // protein binding // inferred from electronic annotation /// 0008270 // zinc ion binding // inferred from electronic annotation /// 0046872 // metal ion binding // inferred from electronic annotation	---	IPR001841 // Zinc finger, RING-type // 8.6E-7	---	This probe set was annotated using the Matching Probes based pipeline to a Entrez Gene identifier using 2 transcripts. // false // Matching Probes // A	BC013414(11),NM_052978(11)
213490_s_at	0.803647	16.0591	1.1645		213490_s_at	194.098	229.753	264.602	228.274	268.786	303.709	213490_s_at	Hs.72241.1	gb:AI762811 /DB_XREF=gi:5178478 /DB_XREF=wi04d12.x1 /CLONE=IMAGE:2389271 /FEA=EST /CNT=74 /TID=Hs.72241.1 /TIER=ConsEnd /STK=0 /UG=Hs.72241 /LL=5605 /UG_GENE=MAP2K2 /UG_TITLE=mitogen-activated protein kinase kinase 2	AI762811	Hs.72241	Hs.465627	chr7:128553707-128554504 (+) // 95.04 // q32.1 /// chr19:4052021-4074972 (-) // 93.8 // p13.3	mitogen-activated protein kinase kinase 2	MAP2K2	chr19p13.3	full length	ENSG00000126934	5605	P36507 /// Q7Z370	EC:2.7.1.- /// EC:2.7.12.2	115150 /// 601263	NP_109587	NM_030662	0006468 // protein amino acid phosphorylation // non-traceable author statement /// 0006468 // protein amino acid phosphorylation // inferred from electronic annotation /// 0007265 // Ras protein signal transduction // not recorded	0005576 // extracellular region // non-traceable author statement	0000166 // nucleotide binding // inferred from electronic annotation /// 0004672 // protein kinase activity // inferred from electronic annotation /// 0004674 // protein serine/threonine kinase activity // non-traceable author statement /// 0004674 // protein serine/threonine kinase activity // inferred from electronic annotation /// 0004713 // protein tyrosine kinase activity // inferred from el…	Integrin-mediated_cell_adhesion_KEGG // GenMAPP /// MAPK_Cascade // GenMAPP	IPR001245 // Tyrosine protein kinase // 5.9E-14 /// IPR001245 // Tyrosine protein kinase // 5.9E-14 /// IPR001245 // Tyrosine protein kinase // 5.9E-14	---	This probe set was annotated using the Matching Probes based pipeline to a Entrez Gene identifier using 6 transcripts. // false // Matching Probes // A	BC000471(11),BC018645(10),BX538081(10),ENST00000262948(10),ENST00000394867(10),NM_030662(10)
212085_at	-0.508673	30.4559	0.8775		212085_at	2523.47	3486.73	3486.82	2023.22	3041.7	3368.02	212085_at	Hs.164280.1	gb:AA916851 /DB_XREF=gi:3056243 /DB_XREF=on10g02.s1 /CLONE=IMAGE:1556306 /FEA=mRNA /CNT=269 /TID=Hs.164280.1 /TIER=Stack /STK=27 /UG=Hs.164280 /LL=293 /UG_GENE=SLC25A6 /UG_TITLE=solute carrier family 25 (mitochondrial carrier; adenine nucleotide translocator), member 6	AA916851	Hs.164280	Hs.350927	chrX:1465149-1470994 (-) // 95.49 // p22.33 /// chrY:1465149-1470994 (-) // 95.49 // p11.32	solute carrier family 25 (mitochondrial carrier; adenine nucleotide translocator), member 6	SLC25A6	chrXp22.32 and Yp11.3	full length	ENSG00000169100	293	O75961 /// P12236 /// Q59EI9 /// Q6I9V5	---	300151 /// 403000	NP_001627	NM_001636	0006810 // transport // inferred from electronic annotation /// 0006915 // apoptosis // inferred from electronic annotation /// 0044419 // interspecies interaction between organisms // inferred from electronic annotation	0005739 // mitochondrion // inferred from electronic annotation /// 0005743 // mitochondrial inner membrane // inferred from electronic annotation /// 0005744 // mitochondrial inner membrane presequence translocase complex // traceable author statement /// 0016020 // membrane // inferred from electronic annotation /// 0016021 // integral to membrane // inferred from electronic annotation	0005215 // transporter activity // inferred from electronic annotation /// 0005471 // ATP:ADP antiporter activity // non-traceable author statement /// 0005488 // binding // inferred from electronic annotation /// 0005515 // protein binding // inferred from physical interaction	Electron_Transport_Chain // GenMAPP	---	uc004cpt.1 // span:172-194,209-231 // numtm:2 /// uc004fpg.1 // span:172-194,209-231 // numtm:2 /// NP_001627.2 // span:172-194,209-231 // numtm:2 /// AAH07295.1 // span:172-194,209-231 // numtm:2 /// AAH07850.1 // span:172-194,209-231 // numtm:2 /// AAH08737.1 // span:172-194,209-231 // numtm:2 /// AAH08935.1 // span:172-194,209-231 // numtm:2 /// AAH14775.1 // span:172-194,209-231 // numtm:2 //…	This probe set was annotated using the Matching Probes based pipeline to a Entrez Gene identifier using 9 transcripts. // false // Matching Probes // A	BC007295(11),BC007850(11),BC008737(11),BC008935(11),BC014775(10),BC031912(11),CR457400(11),ENST00000381401(11),NM_001636(11)
207941_s_at	0.16243	50.4461	1.0162		207941_s_at	4534.75	4249.98	4097.04	4409.32	4278.73	4391.59	207941_s_at	g4757925	gb:NM_004902.1 /DB_XREF=gi:4757925 /GEN=CC1.3 /FEA=FLmRNA /CNT=4 /TID=Hs.145696.0 /TIER=FL /STK=0 /UG=Hs.145696 /LL=9584 /DEF=Homo sapiens splicing factor (CC1.3) (CC1.3), mRNA. /PROD=splicing factor (CC1.3) /FL=gb:L10910.1 gb:NM_004902.1	NM_004902	Hs.145696	Hs.282901	chrX:43773388-43775981 (+) // 93.53 // p11.3 /// chr20:33754945-33793412 (-) // 98.07 // q11.22	RNA binding motif protein 39	RBM39	chr20q11.22	full length	ENSG00000131051	9584	A2RRD3 /// A8MYG5 /// B0BLV3 /// B0QZ93 /// B3KWX7 /// B4DLM0 /// B4DRA0 /// B4E1M7 /// B7Z4L7 /// Q14498 /// Q5QP20 /// Q5QP21 /// Q5QP22 /// Q5QP23 /// Q68DD9 /// Q6MZY7 /// Q6N037 /// Q7Z3L0	---	604739	NP_004893 /// NP_909122	NM_004902 /// NM_184234	0006350 // transcription // inferred from electronic annotation /// 0006355 // regulation of transcription, DNA-dependent // inferred from electronic annotation /// 0006396 // RNA processing // traceable author statement /// 0006397 // mRNA processing // inferred from electronic annotation /// 0008380 // RNA splicing // inferred from electronic annotation	0005634 // nucleus // inferred from electronic annotation /// 0005634 // nucleus // inferred from direct assay /// 0005654 // nucleoplasm // traceable author statement /// 0005856 // cytoskeleton // inferred from direct assay /// 0016607 // nuclear speck // inferred from electronic annotation	0000166 // nucleotide binding // inferred from electronic annotation /// 0003676 // nucleic acid binding // inferred from electronic annotation /// 0003723 // RNA binding // inferred from electronic annotation /// 0005515 // protein binding // inferred from electronic annotation	mRNA_processing_Reactome // GenMAPP	IPR000504 // RNA-binding region RNP-1 (RNA recognition motif) // 1.2E-14	---	This probe set was annotated using the Matching Probes based pipeline to a Entrez Gene identifier using 15 transcripts. // false // Matching Probes // A	AL833168(11),BC107886(11),BC141835(11),BC158172(11),ENST00000253363(11),ENST00000338163(11),ENST00000343294(11),ENST00000361162(11),ENST00000374039(11),ENST00000403542(11),ENST00000407261(11),L10910(11),L10911(11),NM_004902(11),NM_184234(11)
200648_s_at	0.208967	48.2733	1.0368		200648_s_at	391.993	403.761	398.31	362.693	381.183	508.265	200648_s_at	g4504026	gb:NM_002065.1 /DB_XREF=gi:4504026 /GEN=GLUL /FEA=FLmRNA /CNT=474 /TID=Hs.170171.0 /TIER=FL+Stack /STK=26 /UG=Hs.170171 /LL=2752 /DEF=Homo sapiens glutamate-ammonia ligase (glutamine synthase) (GLUL), mRNA. /PROD=glutamate-ammonia ligase (glutamine synthase) /FL=gb:NM_002065.1	NM_002065	Hs.170171	Hs.518525	chr1:180620038-180627473 (-) // 94.66 // q25.3	glutamate-ammonia ligase (glutamine synthetase)	GLUL	chr1q31	full length	ENSG00000135821	2752	A1L199 /// A8YXX4 /// B4DWM6 /// P15104 /// Q2TU80 /// Q9NSP3	EC:6.3.1.2	138290 /// 610015	NP_001028216 /// NP_001028228 /// NP_002056	NM_001033044 /// NM_001033056 /// NM_002065	0006542 // glutamine biosynthetic process // inferred from electronic annotation /// 0006807 // nitrogen compound metabolic process // inferred from electronic annotation /// 0009749 // response to glucose stimulus // inferred from electronic annotation	0005622 // intracellular // inferred from electronic annotation /// 0005737 // cytoplasm // inferred from electronic annotation /// 0005737 // cytoplasm // inferred from direct assay /// 0005739 // mitochondrion // inferred from electronic annotation /// 0005794 // Golgi apparatus // inferred from direct assay	0003824 // catalytic activity // inferred from electronic annotation /// 0004356 // glutamate-ammonia ligase activity // inferred from electronic annotation /// 0016874 // ligase activity // inferred from electronic annotation	---	IPR008146 // Glutamine synthetase, catalytic region // 4.7E-6	---	This probe set was annotated using the Matching Probes based pipeline to a Entrez Gene identifier using 19 transcripts. // false // Matching Probes // A	AK122784(11),AK301600(11),AL161952(11),AY486122(10),AY513283(10),AY947343(11),BC010037(11),BC011700(11),BC011852(11),BC018992(11),BC031964(11),BC051726(11),BX537384(11),ENST00000311223(11),ENST00000331872(11),ENST00000339526(11),NM_001033044(11),NM_001033056(11),NM_002065(11)
1570382_at	0.408755	36.936	1.1803		1570382_at	84.0422	47.15	47.3438	117.766	49.9122	52.4826	1570382_at	Hs2.382115.1	gb:BC037257.1 /DB_XREF=gi:22658409 /TID=Hs2.382115.1 /CNT=1 /FEA=mRNA /TIER=ConsEnd /STK=0 /UG=Hs.382115 /UG_TITLE=Homo sapiens, clone IMAGE:5106435, mRNA /DEF=Homo sapiens, clone IMAGE:5106435, mRNA.	BC037257	---	---	---	---	---	---	---	---	---	---	---	---	---	---	---	---	---	---	---	---	This probe set was annotated using the Matching Probes based pipeline to a GenBank HTC identifier using 1 transcripts. // false // Matching Probes // A	BC037257(11)
211580_s_at	1.23317	5.23651	1.449		211580_s_at	102.094	120.286	135.893	111.478	222.922	204.312	211580_s_at	g3046405	gb:AF028785.1 /DB_XREF=gi:3046405 /FEA=FLmRNA /CNT=1 /TID=Hs.88051.1 /TIER=FL /STK=0 /UG=Hs.88051 /LL=8503 /UG_GENE=PIK3R3 /DEF=Homo sapiens phosphatidylinositol 3-kinase p55 gamma regulatory subunit mRNA, complete cds. /PROD=phosphatidylinositol 3-kinase p55 gammaregulatory subunit /FL=gb:AF028785.1	AF028785	Hs.88051	Hs.655387	chr1:46281920-46370875 (-) // 98.33 // p34.1	phosphoinositide-3-kinase, regulatory subunit 3 (gamma)	PIK3R3	chr1p34.1	full length	ENSG00000117461	8503	B2R9C1 /// B4DXM8 /// B4E3G5 /// Q05DQ0 /// Q5T4P1 /// Q5T4P3 /// Q68CY7 /// Q7Z3W2 /// Q8N381 /// Q92569 /// Q9UMI3	---	606076	NP_001107644 /// NP_003620	NM_001114172 /// NM_003629	0008286 // insulin receptor signaling pathway // traceable author statement	0005737 // cytoplasm // inferred from direct assay /// 0005942 // phosphoinositide 3-kinase complex // inferred from electronic annotation	0005515 // protein binding // inferred from physical interaction /// 0005515 // protein binding // inferred from electronic annotation /// 0016301 // kinase activity // inferred from electronic annotation /// 0016303 // 1-phosphatidylinositol-3-kinase activity // traceable author statement /// 0035014 // phosphoinositide 3-kinase regulator activity // inferred from electronic annotation	---	---	---	This probe set was annotated using the Matching Probes based pipeline to a Entrez Gene identifier using 12 transcripts. // false // Matching Probes // A	AF028785(11),AK123886(11),AK302049(11),AK304713(11),BC021622(11),D88532(11),ENST00000262741(11),ENST00000340332(11),ENST00000354242(11),ENST00000372006(11),NM_001114172(11),NM_003629(11)
205709_s_at	-0.601936	25.4659	0.8836		205709_s_at	321.313	359.741	496.723	322.921	372.483	329.316	205709_s_at	g4502756	gb:NM_001263.1 /DB_XREF=gi:4502756 /GEN=CDS1 /FEA=FLmRNA /CNT=25 /TID=Hs.152981.0 /TIER=FL /STK=0 /UG=Hs.152981 /LL=1040 /DEF=Homo sapiens CDP-diacylglycerol synthase (phosphatidate cytidylyltransferase) 1 (CDS1), mRNA. /PROD=CDP-diacylglycerol synthase (phosphatidatecytidylyltransferase) 1 /FL=gb:U65887.1 gb:NM_001263.1	NM_001263	Hs.152981	Hs.654899	chr4:85723155-85789363 (+) // 95.67 // q21.23	CDP-diacylglycerol synthase (phosphatidate cytidylyltransferase) 1	CDS1	chr4q21.23	full length	ENSG00000163624	1040	B2RAL5 /// Q92903	EC:2.7.7.41	603548	NP_001254	NM_001263	0006629 // lipid metabolic process // traceable author statement /// 0007165 // signal transduction // traceable author statement /// 0007601 // visual perception // traceable author statement /// 0008654 // phospholipid biosynthetic process // inferred from electronic annotation	0005783 // endoplasmic reticulum // inferred from electronic annotation /// 0005789 // endoplasmic reticulum membrane // inferred from electronic annotation /// 0016020 // membrane // inferred from electronic annotation /// 0016021 // integral to membrane // inferred from electronic annotation	0000287 // magnesium ion binding // inferred from electronic annotation /// 0004142 // diacylglycerol cholinephosphotransferase activity // traceable author statement /// 0004605 // phosphatidate cytidylyltransferase activity // inferred from electronic annotation /// 0016740 // transferase activity // inferred from electronic annotation /// 0016772 // transferase activity, transferring phosphoru…	---	---	uc003hpb.1 // span:96-118,139-158,185-202,209-231,241-263,276-298,352-374 // numtm:7 /// NP_001254.2 // span:96-118,139-158,185-202,209-231,241-263,276-298,352-374 // numtm:7 /// AAC51184.1 // span:96-118,139-158,185-202,209-231,241-263,276-298,352-374 // numtm:7 /// AAC50735.1 // span:96-118,139-158,185-202,209-231,241-263,276-298,352-374 // numtm:7 /// ENSP00000295887 // span:96-118,139-158,185…	This probe set was annotated using the Matching Probes based pipeline to a Entrez Gene identifier using 4 transcripts. // false // Matching Probes // A	ENST00000295887(11),NM_001263(11),U60808(11),U65887(11)
201199_s_at	-0.675794	21.2175	0.9302		201199_s_at	1811.98	1947.04	2052.37	1767.08	1857.98	1774.89	201199_s_at	g4506224	gb:NM_002807.1 /DB_XREF=gi:4506224 /GEN=PSMD1 /FEA=FLmRNA /CNT=322 /TID=Hs.3887.0 /TIER=FL+Stack /STK=58 /UG=Hs.3887 /LL=5707 /DEF=Homo sapiens proteasome (prosome, macropain) 26S subunit, non-ATPase, 1 (PSMD1), mRNA. /PROD=proteasome (prosome, macropain) 26S subunit,non-ATPase, 1 /FL=gb:D44466.1 gb:NM_002807.1	NM_002807	Hs.3887	Hs.3887	chr2:231629900-231745717 (+) // 98.17 // q37.1	proteasome (prosome, macropain) 26S subunit, non-ATPase, 1	PSMD1	chr2q37.1	full length	ENSG00000173692	5707	B2R6D0 /// B8ZZH9 /// Q05BX4 /// Q05CW6 /// Q99460	---	---	NP_002798	NM_002807	0031145 // anaphase-promoting complex-dependent proteasomal ubiquitin-dependent protein catabolic process // not recorded /// 0042176 // regulation of protein catabolic process // inferred from electronic annotation /// 0051436 // negative regulation of ubiquitin-protein ligase activity during mitotic cell cycle // not recorded /// 0051437 // positive regulation of ubiquitin-protein ligase activi…	0000502 // proteasome complex // traceable author statement /// 0000502 // proteasome complex // inferred from electronic annotation /// 0005829 // cytosol // inferred from electronic annotation /// 0005838 // proteasome regulatory particle // traceable author statement /// 0043234 // protein complex // inferred from electronic annotation	0005488 // binding // inferred from electronic annotation /// 0005515 // protein binding // inferred from physical interaction /// 0030234 // enzyme regulator activity // inferred from electronic annotation	Proteasome_Degradation // GenMAPP	---	---	This probe set was annotated using the Matching Probes based pipeline to a Entrez Gene identifier using 7 transcripts. // false // Matching Probes // A	BC094720(11),BC112344(9),BC114434(9),D44466(11),ENST00000308696(11),ENST00000373635(11),NM_002807(11)
212733_at	-1.15338	5.88135	0.8777		212733_at	440.486	429.937	396.94	391.816	349.71	370.983	212733_at	Hs.141296.0	gb:AI798908 /DB_XREF=gi:5364380 /DB_XREF=we94b11.x1 /CLONE=IMAGE:2348733 /FEA=mRNA /CNT=103 /TID=Hs.141296.0 /TIER=Stack /STK=25 /UG=Hs.141296 /LL=9711 /UG_GENE=KIAA0226 /UG_TITLE=KIAA0226 gene product	AI798908	Hs.141296	Hs.478868	chr3:198882663-198948102 (-) // 93.34 // q29	KIAA0226	KIAA0226	chr3q29	full length	ENSG00000145016	9711	B4DIJ0 /// Q5HYI6 /// Q8N4U6 /// Q92622 /// Q96CK5	---	---	NP_001139114 /// NP_055502	NM_001145642 /// NM_014687	---	---	---	---	---	---	This probe set was annotated using the Matching Probes based pipeline to a Entrez Gene identifier using 4 transcripts. // false // Matching Probes // A	ENST00000273582(11),ENST00000296343(11),NM_001145642(11),NM_014687(11)
205111_s_at	0.384168	38.0932	1.0472		205111_s_at	143.636	134.357	128.63	132.603	153.038	140.497	205111_s_at	g7705940	gb:NM_016341.1 /DB_XREF=gi:7705940 /GEN=LOC51196 /FEA=FLmRNA /CNT=37 /TID=Hs.6733.0 /TIER=FL /STK=7 /UG=Hs.6733 /LL=51196 /DEF=Homo sapiens pancreas-enriched phospholipase C (LOC51196), mRNA. /PROD=pancreas-enriched phospholipase C /FL=gb:AF117948.1 gb:NM_016341.1 gb:AF190642.2	NM_016341	Hs.6733	Hs.655033	chr10:96003948-96078136 (+) // 95.18 // q23.33	phospholipase C, epsilon 1	PLCE1	chr10q23	full length	ENSG00000138193	51196	A8K1D7 /// B4DN62 /// B7ZM61 /// B9EIJ6 /// Q5VWL4 /// Q9P212	EC:3.1.4.11	608414 /// 610725	NP_057425	NM_016341	0000187 // activation of MAPK activity // inferred from direct assay /// 0001558 // regulation of cell growth // traceable author statement /// 0006629 // lipid metabolic process // inferred from electronic annotation /// 0006644 // phospholipid metabolic process // inferred by curator /// 0006651 // diacylglycerol biosynthetic process // traceable author statement /// 0006940 // regulation of sm…	0000139 // Golgi membrane // inferred from electronic annotation /// 0005622 // intracellular // inferred from electronic annotation /// 0005624 // membrane fraction // inferred from direct assay /// 0005737 // cytoplasm // inferred from electronic annotation /// 0005794 // Golgi apparatus // inferred from electronic annotation /// 0005829 // cytosol // inferred from direct assay /// 0005886 // p…	0004435 // phosphoinositide phospholipase C activity // inferred from direct assay /// 0004435 // phosphoinositide phospholipase C activity // inferred from electronic annotation /// 0004629 // phospholipase C activity // inferred from electronic annotation /// 0004629 // phospholipase C activity // inferred from direct assay /// 0004871 // signal transducer activity // inferred from electronic a…	---	IPR001895 // Guanine-nucleotide dissociation stimulator CDC25 // 4.0E-6 /// IPR001895 // Guanine-nucleotide dissociation stimulator CDC25 // 4.0E-6	---	This probe set was annotated using the Matching Probes based pipeline to a Entrez Gene identifier using 7 transcripts. // false // Matching Probes // A	AF117948(11),AF190642(11),BC151854(11),ENST00000260766(11),ENST00000371380(11),ENST00000371385(11),NM_016341(11)
229338_at	-0.155117	50.1395	0.9781		229338_at	121.397	150.983	129.149	122.086	130.229	139.31	229338_at	Hs.122571.0	gb:BE464269 /DB_XREF=gi:9510044 /DB_XREF=hx86h03.x1 /CLONE=IMAGE:3194741 /FEA=EST /CNT=36 /TID=Hs.122571.0 /TIER=Stack /STK=18 /UG=Hs.122571 /UG_TITLE=ESTs	BE464269	Hs.122571	Hs.599649	chr3:144202396-144202940 (-) // 96.93 // q23	---	---	---	---	---	---	---	---	---	---	---	---	---	---	---	---	---	This probe set was annotated using the Matching Probes based pipeline to a UniGene identifier using 1 transcripts. // false // Matching Probes // A	BC040051(11)
221273_s_at	-1.13586	6.3856	0.7974		221273_s_at	85.5487	67.3244	63.6933	67.1582	57.4303	48.2311	221273_s_at	g13775217	gb:NM_031297.1 /DB_XREF=gi:13775217 /GEN=DKFZP761H1710 /FEA=FLmRNA /CNT=1 /TID=HsAffx.900226.106 /TIER=FL /STK=0 /DEF=Homo sapiens hypothetical protein DKFZp761H1710 (DKFZP761H1710), mRNA. /PROD=hypothetical protein DKFZp761H1710 /FL=gb:NM_031297.1	NM_031297	Hs.900226	Hs.512767	chr9_random:1126954-1127705 (+) // 89.94 // /// chr9:139234528-139235279 (-) // 89.94 // q34.3	ring finger protein 208	RNF208	chr9q34.3	full length	ENSG00000196435 /// ENSG00000212864	727800	A2BFA0 /// Q9H0X6	---	---	NP_112587	NM_031297	---	0005622 // intracellular // inferred from direct assay	0005515 // protein binding // inferred from electronic annotation /// 0008270 // zinc ion binding // inferred from electronic annotation /// 0046872 // metal ion binding // inferred from electronic annotation	---	---	---	This probe set was annotated using the Matching Probes based pipeline to a Entrez Gene identifier using 5 transcripts. // false // Matching Probes // A	AF416715(11),AL136540(11),BC016958(11),ENST00000361073(9),NM_031297(11)
229994_at	1.34884	4.04336	1.2316		229994_at	18.6455	18.9252	17.1851	19.6874	26.069	22.0753	229994_at	Hs.12482.2	gb:R45950 /DB_XREF=gi:824283 /DB_XREF=yg31b12.s1 /CLONE=IMAGE:33958 /FEA=EST /CNT=29 /TID=Hs.12482.2 /TIER=Stack /STK=11 /UG=Hs.12482 /LL=8443 /UG_GENE=GNPAT /UG_TITLE=glyceronephosphate O-acyltransferase	R45950	Hs.12482	Hs.594180	chr1:61696964-61698163 (-) // 92.25 // p31.3	Nuclear factor I/A	NFIA	chr1p31.3-p31.2	full length	---	4774	B4DRJ3 /// B4DRN9 /// B4DS53 /// Q12857 /// Q659D5	---	600727	NP_001128145 /// NP_001138983 /// NP_001138984 /// NP_005586	NM_001134673 /// NM_001145511 /// NM_001145512 /// NM_005595	0006260 // DNA replication // inferred from electronic annotation /// 0006350 // transcription // inferred from electronic annotation /// 0006355 // regulation of transcription, DNA-dependent // non-traceable author statement /// 0006355 // regulation of transcription, DNA-dependent // inferred from electronic annotation /// 0019079 // viral genome replication // non-traceable author statement	0005622 // intracellular // inferred from electronic annotation /// 0005634 // nucleus // inferred from direct assay /// 0005634 // nucleus // non-traceable author statement /// 0005634 // nucleus // inferred from electronic annotation	0003677 // DNA binding // inferred from electronic annotation /// 0003700 // transcription factor activity // non-traceable author statement /// 0003700 // transcription factor activity // inferred from electronic annotation /// 0008134 // transcription factor binding // inferred from physical interaction	---	---	---	This probe set was annotated using the Accession mapped clusters based pipeline to a UniGene identifier using 20 transcripts. // false // Accession mapped clusters // E	BF826142,H83762,BF828831,BF825745,BF825784,R45950,N69812,BF826150,BF828698,BE763112,BF828826,BF825786,BF828824,BF828782,BF828689,AA252243,AA406400,BF373989,AI290150,AA242921
238154_at	2.38119	0.301806	1.3445		238154_at	102.048	101.147	90.3601	121.316	139.075	134.351	238154_at	Hs.127217.0	gb:AI285884 /DB_XREF=gi:3924117 /DB_XREF=qh96g06.x1 /CLONE=IMAGE:1854874 /FEA=EST /CNT=6 /TID=Hs.127217.0 /TIER=ConsEnd /STK=5 /UG=Hs.127217 /UG_TITLE=ESTs	AI285884	Hs.127217	Hs.531962	chr3:139698441-139698861 (-) // 91.52 // q22.3	Centrosomal protein 70kDa	CEP70	chr3q22-q23	full length	---	80321	B7Z2D2 /// B7Z3H3 /// B7Z5I8 /// B7Z7E8 /// Q8NHQ1	---	---	NP_077817	NM_024491	---	0005813 // centrosome // inferred from electronic annotation	---	---	---	---	This probe set was annotated using the Accession mapped clusters based pipeline to a UniGene identifier using 5 transcripts. // false // Accession mapped clusters // E	AI304754,AA985505,AA939315,AI285884,AI341170
233613_x_at	-0.966308	9.95244	0.8622		233613_x_at	18.419	18.5844	16.087	16.9333	15.7052	13.271	233613_x_at	Hs.296737.0	gb:AU156209 /DB_XREF=gi:11017730 /DB_XREF=AU156209 /CLONE=PLACE1002598 /FEA=mRNA /CNT=3 /TID=Hs.296737.0 /TIER=ConsEnd /STK=1 /UG=Hs.296737 /UG_TITLE=Homo sapiens cDNA FLJ13436 fis, clone PLACE1002598, weakly similar to OLIGORIBONUCLEASE (EC 3.1.-.-)	AU156209	Hs.296737	Hs.677190	chr11:113821049-113825841 (+) // 82.62 // q23.2	REX2, RNA exonuclease 2 homolog (S. cerevisiae)	REXO2	chr11q23.1-q23.2	---	---	25996	---	---	607149	NP_056338	NM_015523	0006139 // nucleobase, nucleoside, nucleotide and nucleic acid metabolic process // inferred from direct assay /// 0009117 // nucleotide metabolic process // traceable author statement	0005622 // intracellular // inferred from electronic annotation /// 0005634 // nucleus // inferred from electronic annotation /// 0005739 // mitochondrion // inferred from electronic annotation	0003676 // nucleic acid binding // inferred from electronic annotation /// 0008408 // 3'-5' exonuclease activity // inferred from direct assay /// 0016787 // hydrolase activity // inferred from electronic annotation /// 0030145 // manganese ion binding // inferred from electronic annotation	---	---	---	This probe set was annotated using the Matching Probes based pipeline to a Entrez Gene identifier using 1 transcripts. // false // Matching Probes // A	AK023498(11)
1556110_at	-0.340177	40.8193	0.9597		1556110_at	59.9826	63.7769	66.6492	61.9826	55.9826	64.9403	1556110_at	Hs2.210037.1	gb:BM676963 /DB_XREF=gi:18986859 /DB_XREF=UI-E-EO1-aib-g-06-0-UI.s1 /CLONE=UI-E-EO1-aib-g-06-0-UI /TID=Hs2.210037.1 /CNT=8 /FEA=mRNA /TIER=ConsEnd /STK=6 /UG=Hs.210037 /UG_TITLE=Homo sapiens cDNA FLJ39819 fis, clone SPLEN2010534.	BM676963	Hs.210037	Hs.573144	---	---	---	---	---	---	---	---	---	---	---	---	---	---	---	---	---	---	This probe set was annotated using the Matching Probes based pipeline to a UniGene identifier using 1 transcripts. // false // Matching Probes // A	AK097138(11)
229968_at	-1.38783	3.36652	0.8038		229968_at	101.639	120.996	89.9908	83.4516	79.3578	86.7936	229968_at	Hs.264347.0	gb:AA504245 /DB_XREF=gi:2240405 /DB_XREF=aa61a01.s1 /CLONE=IMAGE:825384 /FEA=EST /CNT=9 /TID=Hs.264347.0 /TIER=Stack /STK=8 /UG=Hs.264347 /UG_TITLE=ESTs	AA504245	Hs.264347	Hs.659564	chr4:38469744-38470361 (-) // 40.22 // p14	---	---	---	est	---	---	---	---	---	---	---	---	---	---	---	---	---	This probe set was annotated using the Accession mapped clusters based pipeline to a UniGene identifier using 9 transcripts. // false // Accession mapped clusters // E	AI767882,N59251,AA504245,AI679277,AW337496,AI161077,AW138439,AI922887,AW969077
224416_s_at	-3.91745	0	0.6439		224416_s_at	487.373	458.581	510.55	332.985	304.162	300.787	224416_s_at	g13605459	gb:AF358829.1 /DB_XREF=gi:13605459 /FEA=FLmRNA /CNT=1 /TID=HsAffx.900654.618 /TIER=FL /STK=0 /DEF=Homo sapiens tumor angiogenesis marker mRNA, complete cds. /PROD=tumor angiogenesis marker /FL=gb:AF358829.1	AF358829	Hs.900654	Hs.434075	chr4:17225370-17235258 (+) // 93.91 // p15.32	mediator complex subunit 28	MED28	chr4p16	full length	ENSG00000118579	80306	Q9H204	---	610311	NP_079481	NM_025205	0006350 // transcription // inferred from electronic annotation /// 0006355 // regulation of transcription, DNA-dependent // inferred from electronic annotation	0005634 // nucleus // inferred from electronic annotation /// 0005737 // cytoplasm // inferred from electronic annotation /// 0016020 // membrane // inferred from electronic annotation	0003779 // actin binding // inferred from electronic annotation /// 0005515 // protein binding // inferred from physical interaction /// 0005515 // protein binding // inferred from electronic annotation	---	---	---	This probe set was annotated using the Matching Probes based pipeline to a Entrez Gene identifier using 4 transcripts. // false // Matching Probes // A	AF358829(11),CR607989(11),ENST00000237380(11),NM_025205(11)
242473_at	0.364155	39.1196	1.048		242473_at	91.6492	95.3159	81.9769	94.7612	100.118	86.8854	242473_at	Hs.35437.1	gb:BF000155 /DB_XREF=gi:10700430 /DB_XREF=7h18e09.x1 /CLONE=IMAGE:3316360 /FEA=EST /CNT=6 /TID=Hs.35437.1 /TIER=ConsEnd /STK=2 /UG=Hs.35437 /UG_TITLE=ESTs, Moderately similar to I38026 MLN 62 protein (H.sapiens)	BF000155	Hs.35437	Hs.8375	chr17:24100663-24102100 (+) // 86.51 // q11.2	TNF receptor-associated factor 4	TRAF4	chr17q11-q12	full length	ENSG00000076604	9618	B4DUU9 /// Q2KJU3 /// Q2KJU4 /// Q2KJU5 /// Q2KJU6 /// Q9BUZ4	---	602464	NP_004286	NM_004295	0006915 // apoptosis // inferred from electronic annotation /// 0007165 // signal transduction // traceable author statement /// 0007165 // signal transduction // inferred from electronic annotation /// 0007275 // multicellular organismal development // inferred from electronic annotation /// 0007585 // respiratory gaseous exchange // inferred from electronic annotation /// 0030323 // respiratory…	0005634 // nucleus // traceable author statement /// 0005634 // nucleus // inferred from electronic annotation /// 0005737 // cytoplasm // inferred from electronic annotation	0003677 // DNA binding // traceable author statement /// 0004872 // receptor activity // inferred from electronic annotation /// 0005515 // protein binding // inferred from electronic annotation /// 0008270 // zinc ion binding // inferred from electronic annotation /// 0046872 // metal ion binding // inferred from electronic annotation	---	---	---	This probe set was annotated using the Matching Probes based pipeline to a Entrez Gene identifier using 2 transcripts. // false // Matching Probes // A	ENST00000262395(10),NM_004295(10)
34697_at	-0.161188	49.7975	0.9713		34697_at	90.7379	78.6606	86.326	98.2306	84.1024	68.34	34697_at	4869269	Cluster Incl. AF074264:Homo sapiens LDL receptor-related protein 6 (LRP6) mRNA, complete cds /cds=(77,4918) /gb=AF074264 /gi=3462526 /ug=Hs.23672 /len=5288	AF074264	Hs.23672	Hs.584775	chr12:12164951-12311013 (-) // 96.58 // p13.2	low density lipoprotein receptor-related protein 6	LRP6	chr12p11-p13	full length	ENSG00000070018	4040	B3KQA9 /// B3KQG5 /// B7ZLD0 /// O75581 /// Q59EX8	---	603507 /// 610947	NP_002327	NM_002336	0006897 // endocytosis // inferred from electronic annotation /// 0007275 // multicellular organismal development // inferred from electronic annotation /// 0016055 // Wnt receptor signaling pathway // inferred from direct assay /// 0016055 // Wnt receptor signaling pathway // inferred from electronic annotation	0005886 // plasma membrane // inferred from direct assay /// 0005886 // plasma membrane // traceable author statement /// 0016020 // membrane // inferred from electronic annotation /// 0016021 // integral to membrane // traceable author statement /// 0016021 // integral to membrane // inferred from electronic annotation	0004872 // receptor activity // inferred from electronic annotation /// 0005041 // low-density lipoprotein receptor activity // inferred from direct assay /// 0005515 // protein binding // inferred from physical interaction /// 0005515 // protein binding // traceable author statement	---	---	uc001rah.1 // span:1371-1393 // numtm:1 /// NP_002327.2 // span:1371-1393 // numtm:1 /// AAC33006.1 // span:1371-1393 // numtm:1 /// ENSP00000261349 // span:1371-1393 // numtm:1	This probe set was annotated using the Matching Probes based pipeline to a Entrez Gene identifier using 3 transcripts. // false // Matching Probes // A	AF074264(16),ENST00000261349(16),NM_002336(16)
213228_at	0.336433	40.8193	1.0415		213228_at	126.342	123.541	143.305	140.332	139.419	129.165	213228_at	Hs.78106.0	gb:AK023913.1 /DB_XREF=gi:10435994 /FEA=mRNA /CNT=68 /TID=Hs.78106.0 /TIER=Stack /STK=11 /UG=Hs.78106 /LL=8622 /UG_GENE=PDE8B /UG_TITLE=phosphodiesterase 8B /DEF=Homo sapiens cDNA FLJ13851 fis, clone THYRO1000926, highly similar to Homo sapiens cAMP-specific phosphodiesterase 8B (PDE8B) mRNA.	AK023913	Hs.78106	Hs.584830	chr5:76663010-76758982 (+) // 99.19 // q14.1	phosphodiesterase 8B	PDE8B	chr5q14.1	full length	ENSG00000113231	8622	B3KMJ9 /// B3KN77 /// O95263 /// Q3ZCR2 /// Q3ZCW6 /// Q5J7V7	EC:3.1.4.17	603390	NP_001025022 /// NP_001025023 /// NP_001025024 /// NP_001025025 /// NP_003710	NM_001029851 /// NM_001029852 /// NM_001029853 /// NM_001029854 /// NM_003719	0000160 // two-component signal transduction system (phosphorelay) // inferred from electronic annotation /// 0006198 // cAMP catabolic process // inferred from electronic annotation /// 0006355 // regulation of transcription, DNA-dependent // inferred from electronic annotation /// 0007165 // signal transduction // inferred from electronic annotation /// 0009187 // cyclic nucleotide metabolic pr…	---	0000156 // two-component response regulator activity // inferred from electronic annotation /// 0000287 // magnesium ion binding // inferred from electronic annotation /// 0003824 // catalytic activity // inferred from electronic annotation /// 0004114 // 3',5'-cyclic-nucleotide phosphodiesterase activity // non-traceable author statement /// 0004114 // 3',5'-cyclic-nucleotide phosphodiesterase a…	G_Protein_Signaling // GenMAPP	IPR013656 // PAS fold-4 // 3.1E-4 /// IPR013656 // PAS fold-4 // 3.1E-4	---	This probe set was annotated using the Matching Probes based pipeline to a Entrez Gene identifier using 15 transcripts. // false // Matching Probes // A	AF079529(10),AY129948(10),AY129949(10),BC035144(11),BC043209(10),ENST00000264917(10),ENST00000333194(10),ENST00000340978(10),ENST00000342343(10),ENST00000346042(10),NM_001029851(10),NM_001029852(10),NM_001029853(10),NM_001029854(10),NM_003719(10)
225274_at	-1.17295	5.66954	0.87		225274_at	1744.12	2023.35	1992.52	1601.98	1703.08	1696.94	225274_at	Hs.11261.1	gb:BF247054 /DB_XREF=gi:11162075 /DB_XREF=601854460F1 /CLONE=IMAGE:4074303 /FEA=EST /CNT=112 /TID=Hs.11261.1 /TIER=Stack /STK=61 /UG=Hs.11261 /LL=6700 /UG_GENE=SPRR2A /UG_TITLE=small proline-rich protein 2A	BF247054	Hs.11261	Hs.567502	chr2:70360495-70361821 (+) // 66.62 // p14	prenylcysteine oxidase 1	PCYOX1	chr2p13.3	full length	---	51449	B2RB14 /// B7Z3Y2 /// B7Z8A2 /// B7Z9P8 /// Q9UHG3	---	610995	NP_057381	NM_016297	0008152 // metabolic process // inferred from electronic annotation /// 0030327 // prenylated protein catabolic process // non-traceable author statement /// 0030327 // prenylated protein catabolic process // inferred from direct assay /// 0030328 // prenylcysteine catabolic process // inferred from electronic annotation /// 0030329 // prenylcysteine metabolic process // non-traceable author stat…	0005764 // lysosome // non-traceable author statement /// 0005764 // lysosome // inferred from direct assay /// 0005764 // lysosome // inferred from electronic annotation	0001735 // prenylcysteine oxidase activity // inferred from electronic annotation /// 0001735 // prenylcysteine oxidase activity // inferred from direct assay /// 0003824 // catalytic activity // inferred from electronic annotation /// 0005488 // binding // inferred from electronic annotation /// 0016491 // oxidoreductase activity // inferred from electronic annotation /// 0016670 // oxidoreducta…	---	IPR002937 // Amine oxidase // 8.9E-6 /// IPR006076 // FAD dependent oxidoreductase // 5.2E-7 /// IPR013027 // FAD-dependent pyridine nucleotide-disulphide oxidoreductase // 4.2E-9	---	This probe set was annotated using the Matching Probes based pipeline to a Entrez Gene identifier using 1 transcripts. // false // Matching Probes // A	NM_016297(11)
239898_x_at	0.0637303	54.8455	1.0081		239898_x_at	257.833	281.187	279.901	256.5	304.567	266.138	239898_x_at	Hs.323150.0	gb:AI498484 /DB_XREF=gi:4390466 /DB_XREF=tm49h01.x1 /CLONE=IMAGE:2161489 /FEA=EST /CNT=5 /TID=Hs.323150.0 /TIER=ConsEnd /STK=4 /UG=Hs.323150 /UG_TITLE=ESTs, Weakly similar to Z33A_HUMAN ZINC FINGER PROTEIN 33A (H.sapiens)	AI498484	Hs.323150	Hs.585799	chr17:15545203-15552472 (+) // 94.47 // p12	zinc finger protein 286A	ZNF286A	chr17p11.2	full length	---	57335	A1A525 /// B2RCD9 /// Q9HBT8	---	---	NP_001124314 /// NP_065703	NM_001130842 /// NM_020652	0006350 // transcription // inferred from electronic annotation /// 0006355 // regulation of transcription, DNA-dependent // inferred from electronic annotation	0005622 // intracellular // inferred from electronic annotation /// 0005634 // nucleus // inferred from electronic annotation	0003676 // nucleic acid binding // inferred from electronic annotation /// 0003677 // DNA binding // inferred from electronic annotation /// 0008270 // zinc ion binding // inferred from electronic annotation /// 0046872 // metal ion binding // inferred from electronic annotation	---	---	---	This probe set was annotated using the Matching Probes based pipeline to a Entrez Gene identifier using 1 transcripts. // false // Matching Probes // A	AF086305(9)
1569114_at	0.00757123	57.1151	1.0012		1569114_at	171.698	226.2	191.947	188.53	217.405	182.561	1569114_at	Hs2.382977.1	gb:BC011742.1 /DB_XREF=gi:15079893 /TID=Hs2.382977.1 /CNT=9 /FEA=mRNA /TIER=ConsEnd /STK=0 /UG=Hs.382977 /UG_TITLE=Homo sapiens, Similar to SET domain binding factor, clone IMAGE:3352705, mRNA /DEF=Homo sapiens, Similar to SET domain binding factor, clone IMAGE:3350145, mRNA.	BC011742	---	---	chr17:53977243-54635967 (+) // 32.39 // q22	---	---	---	---	---	---	---	---	---	---	---	---	---	---	---	---	---	This probe set was annotated using the Matching Probes based pipeline to a UCSC Genes,GenBank HTC identifier using 1 transcripts. // false // Matching Probes // A	uc002ixb.1(11),BC011742(11)
225885_at	1.58117	2.40393	1.226		225885_at	542.811	599.024	651.522	730.877	771.24	692.5	225885_at	Hs.24370.0	gb:AI336848 /DB_XREF=gi:4073775 /DB_XREF=qx86g01.x1 /CLONE=IMAGE:2009424 /FEA=EST /CNT=67 /TID=Hs.24370.0 /TIER=Stack /STK=18 /UG=Hs.24370 /UG_TITLE=ESTs	AI336848	Hs.24370	Hs.567367	chr12:91690415-91692439 (-) // 93.67 // q22	early endosome antigen 1	EEA1	chr12q22	full length	ENSG00000102189	8411	A8K7J3 /// Q05D76 /// Q15075 /// Q7Z4D4	---	605070	NP_003557	NM_003566	0006906 // vesicle fusion // inferred from mutant phenotype /// 0016189 // synaptic vesicle to endosome fusion // traceable author statement /// 0045022 // early endosome to late endosome transport // non-traceable author statement	0005622 // intracellular // inferred from electronic annotation /// 0005624 // membrane fraction // traceable author statement /// 0005737 // cytoplasm // traceable author statement /// 0005737 // cytoplasm // inferred from electronic annotation /// 0005768 // endosome // inferred from electronic annotation /// 0005769 // early endosome // inferred from electronic annotation /// 0005769 // early …	0005515 // protein binding // inferred from physical interaction /// 0005516 // calmodulin binding // non-traceable author statement /// 0005545 // phosphatidylinositol binding // inferred from direct assay /// 0005545 // phosphatidylinositol binding // traceable author statement /// 0008270 // zinc ion binding // traceable author statement /// 0008270 // zinc ion binding // inferred from electro…	---	---	---	This probe set was annotated using the Matching Probes based pipeline to a Entrez Gene identifier using 2 transcripts. // false // Matching Probes // A	ENST00000322349(11),NM_003566(11)
213712_at	-1.37759	3.48835	0.8364		213712_at	465.004	492.187	487.585	451.149	392.286	368.983	213712_at	Hs.30504.0	gb:BF508639 /DB_XREF=gi:11591937 /DB_XREF=UI-H-BI4-aop-a-07-0-UI.s1 /CLONE=IMAGE:3085357 /FEA=mRNA /CNT=34 /TID=Hs.30504.0 /TIER=Stack /STK=22 /UG=Hs.30504 /UG_TITLE=Homo sapiens mRNA; cDNA DKFZp434E082 (from clone DKFZp434E082)	BF508639	Hs.30504	Hs.656436	chr6:11088980-11090289 (-) // 92.52 // p24.2	elongation of very long chain fatty acids (FEN1/Elo2, SUR4/Elo3, yeast)-like 2	ELOVL2	chr6p24.2	full length	ENSG00000197977	54898	Q9NXB9	---	611814	NP_060240	NM_017770	0000038 // very-long-chain fatty acid metabolic process // inferred from electronic annotation /// 0006633 // fatty acid biosynthetic process // inferred from electronic annotation /// 0008610 // lipid biosynthetic process // inferred from electronic annotation	0005783 // endoplasmic reticulum // inferred from electronic annotation /// 0005789 // endoplasmic reticulum membrane // inferred from electronic annotation /// 0005792 // microsome // inferred from electronic annotation /// 0016020 // membrane // inferred from electronic annotation /// 0016021 // integral to membrane // inferred from electronic annotation	0016747 // transferase activity, transferring acyl groups other than amino-acyl groups // inferred from electronic annotation	---	---	uc003mzp.1 // span:28-50,62-84,116-135,142-164,179-201,208-225,235-254 // numtm:7 /// NP_060240.3 // span:28-50,62-84,116-135,142-164,179-201,208-225,235-254 // numtm:7 /// AAH50278.2 // span:28-50,62-84,116-135,142-164,179-201,208-225,235-254 // numtm:7 /// AAH60809.1 // span:28-50,62-84,116-135,142-164,179-201,208-225,235-254 // numtm:7 /// ENSP00000346693 // span:28-50,62-84,116-135,142-164,17…	This probe set was annotated using the Matching Probes based pipeline to a Entrez Gene identifier using 5 transcripts. // false // Matching Probes // A	AJ420504(11),BC050278(11),BC060809(11),ENST00000354666(11),NM_017770(11)
205420_at	-1.61854	1.91551	0.8356		205420_at	428.741	424.515	427.002	345.013	388.523	338.279	205420_at	g4505730	gb:NM_000288.1 /DB_XREF=gi:4505730 /GEN=PEX7 /FEA=FLmRNA /CNT=37 /TID=Hs.79993.0 /TIER=FL+Stack /STK=18 /UG=Hs.79993 /LL=5191 /DEF=Homo sapiens peroxisomal biogenesis factor 7 (PEX7), mRNA. /PROD=peroxisomal biogenesis factor 7 /FL=gb:NM_000288.1 gb:U88871.1 gb:U76560.1	NM_000288	Hs.79993	Hs.280932	chr6:137185415-137276752 (+) // 97.04 // q23.3	peroxisomal biogenesis factor 7	PEX7	chr6q23.3	full length	---	5191	O00628 /// Q6FGN1	---	215100 /// 266500 /// 601757	NP_000279	NM_000288	0006810 // transport // inferred from electronic annotation /// 0007601 // visual perception // inferred from electronic annotation /// 0007605 // sensory perception of sound // inferred from electronic annotation /// 0008611 // ether lipid biosynthetic process // inferred from mutant phenotype /// 0015031 // protein transport // inferred from electronic annotation /// 0016558 // protein import i…	0005737 // cytoplasm // inferred from electronic annotation /// 0005777 // peroxisome // traceable author statement /// 0005777 // peroxisome // inferred from electronic annotation	0005053 // peroxisome matrix targeting signal-2 binding // inferred from direct assay	---	---	---	This probe set was annotated using the Matching Probes based pipeline to a Entrez Gene identifier using 1 transcripts. // false // Matching Probes // A	U88871(11)
230919_at	0.637555	24.2232	1.1151		230919_at	80.7731	76.3159	84.8747	73.8184	100.483	97.8023	230919_at	Hs.65771.0	gb:AW006620 /DB_XREF=gi:5855398 /DB_XREF=wt06a08.x1 /CLONE=IMAGE:2506646 /FEA=EST /CNT=9 /TID=Hs.65771.0 /TIER=Stack /STK=8 /UG=Hs.65771 /UG_TITLE=Homo sapiens chromosome 19, BAC CIT-HSPC_204F22 (BC228680), complete sequence; contains bacterial insertion element	AW006620	Hs.65771	Hs.466891	chr19:49470730-49471320 (+) // 85.47 // q13.31	zinc finger protein 233	ZNF233	chr19q13.31	full length	ENSG00000159915	353355	A6NK53 /// B2RN79 /// B5ME86 /// Q9NS42	---	---	NP_861421	NM_181756	0006350 // transcription // inferred from electronic annotation /// 0006355 // regulation of transcription, DNA-dependent // inferred from electronic annotation	0005622 // intracellular // inferred from electronic annotation /// 0005634 // nucleus // inferred from electronic annotation	0003676 // nucleic acid binding // inferred from electronic annotation /// 0003677 // DNA binding // inferred from electronic annotation /// 0008270 // zinc ion binding // inferred from electronic annotation /// 0046872 // metal ion binding // inferred from electronic annotation	---	---	---	This probe set was annotated using the Matching Probes based pipeline to a Entrez Gene identifier using 4 transcripts. // false // Matching Probes // A	AK055310(11),ENST00000253426(11),ENST00000391958(11),NM_181756(11)
230551_at	-0.0361464	55.7365	0.9923		230551_at	37.3911	41.9959	60.5253	46.0028	44.6497	45.2146	230551_at	Hs.107331.0	gb:AI692426 /DB_XREF=gi:4969766 /DB_XREF=wd69c09.x1 /CLONE=IMAGE:2336848 /FEA=EST /CNT=10 /TID=Hs.107331.0 /TIER=Stack /STK=10 /UG=Hs.107331 /UG_TITLE=ESTs	AI692426	Hs.107331	Hs.375836	chr12:116375241-116375693 (-) // 87.61 // q24.22	kinase suppressor of ras 2	KSR2	chr12q24.22-q24.23	full length	---	283455	Q6VAB6	---	610737	NP_775869	NM_173598	0006468 // protein amino acid phosphorylation // inferred from electronic annotation /// 0007242 // intracellular signaling cascade // inferred from electronic annotation	0005737 // cytoplasm // inferred from electronic annotation /// 0016020 // membrane // inferred from electronic annotation	0004672 // protein kinase activity // inferred from electronic annotation /// 0004674 // protein serine/threonine kinase activity // inferred from electronic annotation /// 0005524 // ATP binding // inferred from electronic annotation /// 0008270 // zinc ion binding // inferred from electronic annotation /// 0019992 // diacylglycerol binding // inferred from electronic annotation /// 0046872 // m…	---	---	---	This probe set was annotated using the Matching Probes based pipeline to a Entrez Gene identifier using 1 transcripts. // false // Matching Probes // A	NM_173598(11)
209572_s_at	-2.14163	0.458974	0.8356		209572_s_at	2998.28	2954.13	2969.42	2545.48	2413.08	2498.33	209572_s_at	g3420789	gb:AF080227.1 /DB_XREF=gi:3420789 /FEA=FLmRNA /CNT=64 /TID=Hs.151461.1 /TIER=FL+Stack /STK=29 /UG=Hs.151461 /LL=8726 /UG_GENE=EED /DEF=Homo sapiens embryonic ectoderm development protein mRNA, complete cds. /PROD=embryonic ectoderm development protein /FL=gb:U90651.1 gb:AF078933.1 gb:AF080227.1	AF080227	Hs.151461	Hs.503510	chr11:85633575-85667424 (+) // 95.05 // q14.2	embryonic ectoderm development	EED	chr11q14.2-q22.3	full length	ENSG00000074266	8726	B4DFK0 /// B4DVW7 /// O75530	---	605984	NP_003788 /// NP_694536	NM_003797 /// NM_152991	0006349 // genetic imprinting // inferred from electronic annotation /// 0006350 // transcription // inferred from electronic annotation /// 0006355 // regulation of transcription, DNA-dependent // inferred from electronic annotation /// 0016481 // negative regulation of transcription // non-traceable author statement /// 0016568 // chromatin modification // inferred from electronic annotation //…	0001739 // sex chromatin // inferred from electronic annotation /// 0005634 // nucleus // non-traceable author statement /// 0005634 // nucleus // inferred from electronic annotation /// 0045120 // pronucleus // inferred from electronic annotation	0003682 // chromatin binding // inferred from electronic annotation /// 0005515 // protein binding // inferred from electronic annotation /// 0005515 // protein binding // inferred from physical interaction /// 0016564 // transcription repressor activity // non-traceable author statement /// 0042802 // identical protein binding // inferred from physical interaction	---	---	---	This probe set was annotated using the Matching Probes based pipeline to a Entrez Gene identifier using 11 transcripts. // false // Matching Probes // A	AF078933(10),AF080227(11),AF099032(11),AK292120(10),BC068995(11),ENST00000263360(11),ENST00000327320(11),ENST00000351625(11),NM_003797(11),NM_152991(11),U90651(11)
204416_x_at	-2.14681	0.458974	0.7371		204416_x_at	321.198	306.476	274.95	247.991	204.202	214.088	204416_x_at	g5174774	gb:NM_001645.2 /DB_XREF=gi:5174774 /GEN=APOC1 /FEA=FLmRNA /CNT=89 /TID=Hs.268571.0 /TIER=FL+Stack /STK=34 /UG=Hs.268571 /LL=341 /DEF=Homo sapiens apolipoprotein C-I (APOC1), mRNA. /PROD=apolipoprotein C-I precursor /FL=gb:NM_001645.2	NM_001645	Hs.268571	Hs.110675	chr19:50109797-50114439 (+) // 99.28 // q13.32	apolipoprotein C-I	APOC1	chr19q13.2	full length	---	341	B2R526 /// P02654	---	107710	NP_001636	NM_001645	0006629 // lipid metabolic process // traceable author statement /// 0006641 // triglyceride metabolic process // inferred from electronic annotation /// 0006810 // transport // inferred from electronic annotation /// 0006869 // lipid transport // inferred from electronic annotation /// 0008203 // cholesterol metabolic process // inferred from electronic annotation /// 0010873 // positive regulat…	0005576 // extracellular region // inferred from electronic annotation /// 0005783 // endoplasmic reticulum // inferred from direct assay /// 0034361 // very-low-density lipoprotein particle // inferred from electronic annotation /// 0034361 // very-low-density lipoprotein particle // inferred from direct assay /// 0034364 // high-density lipoprotein particle // inferred from direct assay /// 004…	0004859 // phospholipase inhibitor activity // inferred from direct assay /// 0005504 // fatty acid binding // inferred from direct assay /// 0031210 // phosphatidylcholine binding // traceable author statement /// 0055102 // lipase inhibitor activity // inferred from direct assay /// 0060228 // phosphatidylcholine-sterol O-acyltransferase activator activity // traceable author statement	Statin_Pathway_PharmGKB // GenMAPP	---	---	This probe set was annotated using the Matching Probes based pipeline to a Entrez Gene identifier using 2 transcripts. // false // Matching Probes // A	NM_001645(9),X00570(9)
218661_at	-0.864155	13.2214	0.8995		218661_at	425.925	409.142	380.245	371.683	387.716	334.695	218661_at	g13376260	gb:NM_024845.1 /DB_XREF=gi:13376260 /GEN=FLJ14154 /FEA=FLmRNA /CNT=77 /TID=Hs.184870.0 /TIER=FL+Stack /STK=35 /UG=Hs.184870 /LL=79903 /DEF=Homo sapiens hypothetical protein FLJ14154 (FLJ14154), mRNA. /PROD=hypothetical protein FLJ14154 /FL=gb:NM_024845.1	NM_024845	Hs.184870	Hs.513296	chr16:3448078-3476953 (+) // 99.73 // p13.3	N-acetyltransferase 15 (GCN5-related, putative)	NAT15	chr16p13.3	full length	ENSG00000122390	79903	B3KRQ0 /// B4DLZ0 /// B4DPZ8 /// B4DYC4 /// Q9H7X0	EC:2.3.1.-	---	NP_001077069 /// NP_001077070 /// NP_079121	NM_001083600 /// NM_001083601 /// NM_024845	0008152 // metabolic process // inferred from electronic annotation	---	0008080 // N-acetyltransferase activity // inferred from electronic annotation /// 0008415 // acyltransferase activity // inferred from electronic annotation /// 0016740 // transferase activity // inferred from electronic annotation	---	---	---	This probe set was annotated using the Matching Probes based pipeline to a Entrez Gene identifier using 6 transcripts. // false // Matching Probes // A	AY358543(11),BC011267(11),ENST00000407558(10),NM_001083600(10),NM_001083601(10),NM_024845(10)
235203_at	-6.54957	0	0.5497		235203_at	351.287	330.914	356.611	189.013	192.738	189.049	235203_at	Hs.21108.0	gb:AA398756 /DB_XREF=gi:2051915 /DB_XREF=zt64f03.s1 /CLONE=IMAGE:727133 /FEA=EST /CNT=15 /TID=Hs.21108.0 /TIER=ConsEnd /STK=0 /UG=Hs.21108 /UG_TITLE=ESTs, Weakly similar to ALU1_HUMAN ALU SUBFAMILY J SEQUENCE CONTAMINATION WARNING ENTRY (H.sapiens)	AA398756	Hs.21108	Hs.464402	chr17:77429600-77430520 (-) // 30.43 // q25.3	---	---	---	---	---	---	---	---	---	---	---	---	---	---	---	---	---	This probe set was annotated using the Matching Probes based pipeline to a UniGene identifier using 2 transcripts. // false // Matching Probes // A	AK098016(11),BC020323(11)
40612_at	0.481453	32.9601	1.0524		40612_at	63.5602	62.1291	63.4508	62.0139	70.6543	66.6513	40612_at	4920616	Cluster Incl. AB029040:Homo sapiens mRNA for KIAA1117 protein, partial cds /cds=(0,4135) /gb=AB029040 /gi=5689570 /ug=Hs.173637 /len=4440	AB029040	Hs.173637	Hs.520246	chr6:83903742-83935973 (+) // 94.13 // q14.2	dopey family member 1	DOPEY1	chr6q15	full length	ENSG00000083097	23033	B2RWN9 /// B3KT12 /// Q5JWR5 /// Q5TA12	---	---	NP_055833	NM_015018	0006810 // transport // inferred from electronic annotation /// 0006895 // Golgi to endosome transport // inferred from sequence or structural similarity /// 0007029 // endoplasmic reticulum organization // inferred from sequence or structural similarity /// 0015031 // protein transport // inferred from electronic annotation	0000139 // Golgi membrane // inferred from sequence or structural similarity	---	---	---	---	This probe set was annotated using the Matching Probes based pipeline to a Entrez Gene identifier using 3 transcripts. // false // Matching Probes // A	AL162056(14),BC048342(10),ENST00000369739(10)
235068_at	0.565285	28.6916	1.1095		235068_at	88.087	114.474	123.386	121.314	130.102	107.656	235068_at	Hs.293332.0	gb:AI807206 /DB_XREF=gi:5393772 /DB_XREF=wf38a11.x1 /CLONE=IMAGE:2357852 /FEA=EST /CNT=20 /TID=Hs.293332.0 /TIER=ConsEnd /STK=4 /UG=Hs.293332 /UG_TITLE=ESTs	AI807206	Hs.293332	Hs.649522	chr9:14605452-14607065 (-) // 99.44 // p22.3	zinc finger, DHHC-type containing 21	ZDHHC21	chr9p22.3	full length	---	340481	A8KA95 /// Q8IVQ6 /// Q9P0D9	EC:2.3.1.-	---	NP_848661	NM_178566	---	0016020 // membrane // inferred from electronic annotation /// 0016021 // integral to membrane // inferred from electronic annotation	0008270 // zinc ion binding // inferred from electronic annotation /// 0008415 // acyltransferase activity // inferred from electronic annotation /// 0016740 // transferase activity // inferred from electronic annotation /// 0046872 // metal ion binding // inferred from electronic annotation	---	---	---	This probe set was annotated using the Matching Probes based pipeline to a Entrez Gene identifier using 1 transcripts. // false // Matching Probes // A	AK096860(11)
223545_at	-0.49563	31.6668	0.9534		223545_at	112.584	104.016	107.558	103.869	99.5894	105.517	223545_at	g13183880	gb:AF340183.1 /DB_XREF=gi:13183880 /GEN=FANCD2 /FEA=FLmRNA /CNT=32 /TID=Hs.15607.0 /TIER=FL /STK=4 /UG=Hs.15607 /DEF=Homo sapiens Fanconi anemia complementation group D2 protein (FANCD2) mRNA, complete cds, alternatively spliced. /PROD=Fanconi anemia complementation group D2 protein /FL=gb:AF340183.1	AF340183	Hs.15607	Hs.208388	chr3:10043127-10117980 (+) // 99.96 // p25.3	Fanconi anemia, complementation group D2	FANCD2	chr3p26	full length	ENSG00000144554	2177	Q9BXW9	---	227646	NP_001018125 /// NP_149075	NM_001018115 /// NM_033084	0006281 // DNA repair // inferred from electronic annotation /// 0006974 // response to DNA damage stimulus // inferred from electronic annotation /// 0007049 // cell cycle // inferred from electronic annotation /// 0010332 // response to gamma radiation // inferred from direct assay	0005634 // nucleus // inferred from electronic annotation /// 0005694 // chromosome // inferred from electronic annotation	0005515 // protein binding // inferred from physical interaction	---	---	---	This probe set was annotated using the Matching Probes based pipeline to a Entrez Gene identifier using 7 transcripts. // false // Matching Probes // A	AF230336(11),AF340183(11),ENST00000287647(11),ENST00000383806(11),ENST00000383807(11),NM_001018115(11),NM_033084(11)
229017_s_at	-0.643747	23.0196	0.9332		229017_s_at	276.983	261.747	267.907	239.265	269.327	244.985	229017_s_at	Hs.479.1	gb:N31717 /DB_XREF=gi:1152116 /DB_XREF=yy15d09.s1 /CLONE=IMAGE:271313 /FEA=EST /CNT=24 /TID=Hs.479.1 /TIER=Stack /STK=22 /UG=Hs.479 /LL=5878 /UG_GENE=RAB5C /UG_TITLE=RAB5C, member RAS oncogene family	N31717	Hs.479	Hs.6874	chr1:203378255-203378725 (-) // 93.44 // q32.1	dual serine/threonine and tyrosine protein kinase	DSTYK	chr1q32.1	full length	ENSG00000133059	25778	B4DNQ3 /// B7ZL64 /// Q6XUX3	EC:2.7.12.1	612666	NP_056190 /// NP_955749	NM_015375 /// NM_199462	0006468 // protein amino acid phosphorylation // inferred from electronic annotation	0005737 // cytoplasm // inferred from electronic annotation	0000166 // nucleotide binding // inferred from electronic annotation /// 0004672 // protein kinase activity // inferred from electronic annotation /// 0004674 // protein serine/threonine kinase activity // inferred from electronic annotation /// 0004872 // receptor activity // inferred from electronic annotation /// 0005515 // protein binding // inferred from physical interaction /// 0005524 // A…	---	IPR000719 // Protein kinase // 6.0E-9 /// IPR001245 // Tyrosine protein kinase // 2.3E-4 /// IPR001245 // Tyrosine protein kinase // 1.3E-11 /// IPR001245 // Tyrosine protein kinase // 7.6E-6	---	This probe set was annotated using the Matching Probes based pipeline to a Entrez Gene identifier using 7 transcripts. // false // Matching Probes // A	AJ420466(10),AY429674(11),ENST00000367160(11),ENST00000367161(11),ENST00000367162(11),NM_015375(11),NM_199462(11)
227653_at	0.414858	36.936	1.0456		227653_at	418.722	381.952	366.517	411.643	402.638	404.321	227653_at	Hs.33317.0	gb:AI168767 /DB_XREF=gi:3701937 /DB_XREF=ox71a10.s1 /CLONE=IMAGE:1661754 /FEA=mRNA /CNT=31 /TID=Hs.33317.0 /TIER=Stack /STK=15 /UG=Hs.33317 /LL=57570 /UG_GENE=KIAA1393 /UG_TITLE=KIAA1393 protein	AI168767	Hs.33317	Hs.380159	chr14:60507921-60516343 (-) // 58.15 // q23.1	TRM5 tRNA methyltransferase 5 homolog (S. cerevisiae)	TRMT5	chr14q23.1	full length	ENSG00000126814	57570	B2RN19 /// Q32P41	EC:2.1.1.31	611023	NP_065861	NM_020810	0008033 // tRNA processing // inferred from electronic annotation	0005634 // nucleus // inferred from direct assay /// 0005730 // nucleolus // inferred from direct assay /// 0005737 // cytoplasm // inferred from electronic annotation /// 0005737 // cytoplasm // inferred from direct assay	0008168 // methyltransferase activity // inferred from electronic annotation /// 0009019 // tRNA (guanine-N1-)-methyltransferase activity // inferred from electronic annotation /// 0016740 // transferase activity // inferred from electronic annotation	---	---	---	This probe set was annotated using the Matching Probes based pipeline to a Entrez Gene identifier using 6 transcripts. // false // Matching Probes // A	AK293158(11),BC108284(11),BC136606(11),BC136607(11),ENST00000261249(11),NM_020810(11)
219355_at	-0.166438	49.7975	0.9809		219355_at	2023.88	2012.98	2124.21	1848.7	2048.97	2156.11	219355_at	g13443025	gb:NM_018015.2 /DB_XREF=gi:13443025 /GEN=FLJ10178 /FEA=FLmRNA /CNT=37 /TID=Hs.274267.0 /TIER=FL+Stack /STK=15 /UG=Hs.274267 /LL=55086 /DEF=Homo sapiens hypothetical protein FLJ10178 (FLJ10178), mRNA. /PROD=hypothetical protein FLJ10178 /FL=gb:NM_018015.2	NM_018015	Hs.274267	Hs.274267	chrX:105742542-105809323 (+) // 99.93 // q22.3	chromosome X open reading frame 57	CXorf57	chrXq22.3	full length	ENSG00000147231	55086	A8K6R5 /// B1AQ74 /// Q6NSI4 /// Q9H7W5	---	---	NP_060485	NM_018015	---	---	---	---	---	---	This probe set was annotated using the Matching Probes based pipeline to a Entrez Gene identifier using 6 transcripts. // false // Matching Probes // A	BC011483(11),BC033709(10),BC070110(11),ENST00000372544(11),ENST00000372548(11),NM_018015(11)
215775_at	-0.774032	16.5593	0.9061		215775_at	41.0882	41.1509	42.6503	34.3316	37.2247	41.9841	215775_at	Hs.247954.0	gb:BF084105 /DB_XREF=gi:10877935 /DB_XREF=QV4-CT0491-140900-398-e06 /FEA=DNA /CNT=2 /TID=Hs.247954.0 /TIER=ConsEnd /STK=0 /UG=Hs.247954 /UG_TITLE=Human thrombospondin-1 gene, partial cds	BF084105	Hs.247954	Hs.164226	chr15:37665556-37666124 (+) // 92.05 // q14	Thrombospondin 1	THBS1	chr15q15	full length	---	7057	A0PJG0 /// A8K6H4 /// B4DDK8 /// B4E3J7 /// B9EGH6 /// P07996 /// Q59E99	---	188060	NP_003237	NM_003246	0000187 // activation of MAPK activity // inferred from mutant phenotype /// 0001666 // response to hypoxia // non-traceable author statement /// 0001937 // negative regulation of endothelial cell proliferation // inferred from direct assay /// 0001937 // negative regulation of endothelial cell proliferation // inferred from mutant phenotype /// 0001953 // negative regulation of cell-matrix adhes…	0005576 // extracellular region // not recorded /// 0005576 // extracellular region // inferred from electronic annotation /// 0005577 // fibrinogen complex // inferred from direct assay /// 0005615 // extracellular space // inferred from electronic annotation /// 0005615 // extracellular space // inferred from direct assay /// 0009897 // external side of plasma membrane // inferred from direct a…	0001948 // glycoprotein binding // non-traceable author statement /// 0001968 // fibronectin binding // inferred from physical interaction /// 0005178 // integrin binding // inferred from mutant phenotype /// 0005198 // structural molecule activity // inferred from electronic annotation /// 0005509 // calcium ion binding // inferred from electronic annotation /// 0005509 // calcium ion binding //…	Inflammatory_Response_Pathway // GenMAPP /// TGF_Beta_Signaling_Pathway // GenMAPP	---	---	This probe set was annotated using the Accession mapped clusters based pipeline to a UniGene identifier using 1 transcripts. // false // Accession mapped clusters // E	BF084105
208527_x_at	-3.62774	0.085843	0.6197		208527_x_at	158.683	175.615	162.038	92.6249	103.061	112.57	208527_x_at	g4504266	gb:NM_003523.1 /DB_XREF=gi:4504266 /GEN=H2BFH /FEA=FLmRNA /CNT=4 /TID=Hs.182138.0 /TIER=FL /STK=0 /UG=Hs.182138 /LL=8344 /DEF=Homo sapiens H2B histone family, member H (H2BFH), mRNA. /PROD=H2B histone family, member H /FL=gb:NM_003523.1	NM_003523	Hs.182138	Hs.534369	chr21:43809547-43809928 (+) // 93.44 // q22.3 /// chr6:26292002-26292383 (+) // 99.74 // p22.1 /// chr6:26359857-26360238 (+) // 93.7 // p22.1 /// chr6:26307765-26308615 (+) // 91.6 // p22.1 /// chr1:148124433-148124814 (-) // 90.55 // q21.2 /// chr6:27222175-27222547 (-) // 91.86 // p22.1 /// chr6:26231730-26232111 (-) // 92.91 // p22.1 /// chr6:27208127-27208508 (-) // 90.81 // p22.1	histone cluster 1, H2be	HIST1H2BE	chr6p21.3	full length	ENSG00000197697	8344	B2R4S9 /// P62807 /// Q0D2M2	---	602805	NP_003514	NM_003523	0006334 // nucleosome assembly // inferred from electronic annotation /// 0006334 // nucleosome assembly // non-traceable author statement /// 0042742 // defense response to bacterium // inferred from electronic annotation	0000786 // nucleosome // inferred from electronic annotation /// 0000786 // nucleosome // non-traceable author statement /// 0005634 // nucleus // inferred from electronic annotation /// 0005694 // chromosome // inferred from electronic annotation	0003677 // DNA binding // inferred from electronic annotation /// 0003677 // DNA binding // non-traceable author statement /// 0005515 // protein binding // inferred from physical interaction	---	---	---	This probe set was annotated using the Matching Probes based pipeline to a Entrez Gene identifier using 3 transcripts. // false // Matching Probes // A	BC101748(11),BC101750(11),NM_003523(11)
218153_at	0.855842	14.1298	1.103		218153_at	554.432	548.022	534.462	562.452	590.197	656.398	218153_at	g13375694	gb:NM_024537.1 /DB_XREF=gi:13375694 /GEN=FLJ12118 /FEA=FLmRNA /CNT=132 /TID=Hs.7779.0 /TIER=FL+Stack /STK=70 /UG=Hs.7779 /LL=79587 /DEF=Homo sapiens hypothetical protein FLJ12118 (FLJ12118), mRNA. /PROD=hypothetical protein FLJ12118 /FL=gb:NM_024537.1	NM_024537	Hs.7779	Hs.508725	chr13:110091759-110156464 (-) // 97.99 // q34	cysteinyl-tRNA synthetase 2, mitochondrial (putative)	CARS2	chr13q34	full length	ENSG00000134905	79587	B7WNJ9 /// B7Z7E6 /// Q6AW83 /// Q6MZE5 /// Q9HA77	EC:6.1.1.16	---	NP_078813	NM_024537	0006412 // translation // inferred from electronic annotation /// 0006418 // tRNA aminoacylation for protein translation // inferred from electronic annotation /// 0006423 // cysteinyl-tRNA aminoacylation // inferred from electronic annotation	0005737 // cytoplasm // inferred from electronic annotation /// 0005739 // mitochondrion // inferred from electronic annotation /// 0005759 // mitochondrial matrix // inferred from electronic annotation	0000166 // nucleotide binding // inferred from electronic annotation /// 0004812 // aminoacyl-tRNA ligase activity // inferred from electronic annotation /// 0004817 // cysteine-tRNA ligase activity // inferred from electronic annotation /// 0005524 // ATP binding // inferred from electronic annotation /// 0008270 // zinc ion binding // inferred from electronic annotation /// 0016874 // ligase ac…	---	IPR002308 // Cysteinyl-tRNA synthetase, class Ia // 2.8E-19 /// IPR002308 // Cysteinyl-tRNA synthetase, class Ia // 8.5E-4	---	This probe set was annotated using the Matching Probes based pipeline to a Entrez Gene identifier using 9 transcripts. // false // Matching Probes // A	AB062436(11),AK091992(11),AK092947(10),AK124505(9),BC007220(10),BX648882(11),BX649191(10),ENST00000257347(11),NM_024537(11)
209240_at	1.04829	8.69314	1.145		209240_at	2094.13	2211.12	2057.1	2170.66	2504.45	2630.34	209240_at	Hs.100293.1	gb:AF070560.1 /DB_XREF=gi:3387927 /FEA=FLmRNA /CNT=137 /TID=Hs.100293.1 /TIER=Stack /STK=34 /UG=Hs.100293 /LL=8473 /UG_GENE=OGT /UG_TITLE=O-linked N-acetylglucosamine (GlcNAc) transferase (UDP-N-acetylglucosamine:polypeptide-N-acetylglucosaminyl transferase) /DEF=Homo sapiens clone 24689 mRNA sequence. /FL=gb:AF223393.1	AF070560	Hs.100293	Hs.405410	chrX:70684075-70712467 (+) // 98.64 // q13.1	O-linked N-acetylglucosamine (GlcNAc) transferase (UDP-N-acetylglucosamine:polypeptide-N-acetylglucosaminyl transferase)	OGT	chrXq13	full length	ENSG00000147162	8473	B4DTL6 /// O15294 /// Q548W1 /// Q9H5T3	---	300255	NP_858058 /// NP_858059	NM_181672 /// NM_181673	0006493 // protein amino acid O-linked glycosylation // traceable author statement /// 0007165 // signal transduction // traceable author statement /// 0007584 // response to nutrient // traceable author statement	0005634 // nucleus // traceable author statement /// 0005634 // nucleus // inferred from electronic annotation /// 0005737 // cytoplasm // inferred from electronic annotation /// 0005829 // cytosol // traceable author statement	0005488 // binding // inferred from electronic annotation /// 0005515 // protein binding // inferred from physical interaction /// 0008375 // acetylglucosaminyltransferase activity // traceable author statement /// 0016740 // transferase activity // inferred from electronic annotation /// 0016757 // transferase activity, transferring glycosyl groups // inferred from electronic annotation	---	---	---	This probe set was annotated using the Matching Probes based pipeline to a Entrez Gene identifier using 7 transcripts. // false // Matching Probes // A	AL833085(11),BC015144(11),BX537844(11),ENST00000373701(11),ENST00000373719(11),NM_181672(11),NM_181673(11)
243538_at	1.48596	3.01174	1.2373		243538_at	39.3193	36.5382	33.9371	50.6744	40.843	44.6176	243538_at	Hs.5840.0	gb:AA738314 /DB_XREF=gi:2769071 /DB_XREF=nx16g04.s1 /CLONE=IMAGE:1256310 /FEA=EST /CNT=4 /TID=Hs.5840.0 /TIER=ConsEnd /STK=3 /UG=Hs.5840 /UG_TITLE=ESTs	AA738314	Hs.5840	Hs.654986	chr1:16550537-16550983 (-) // 99.78 // p36.13	---	---	---	est	---	---	---	---	---	---	---	---	---	---	---	---	---	This probe set was annotated using the Accession mapped clusters based pipeline to a UniGene identifier using 4 transcripts. // false // Accession mapped clusters // E	D20915,AW196247,AW268614,AA738314
200016_x_at	-0.171825	49.5295	0.9859		200016_x_at	15765.5	15593	15799.7	15273	15948.6	15281.5	200016_x_at	g4504444	gb:NM_002136.1 /DB_XREF=gi:4504444 /GEN=HNRPA1 /FEA=FLmRNA /CNT=483 /TID=Hs.249495.0 /TIER=FL /STK=2 /UG=Hs.249495 /LL=3178 /DEF=Homo sapiens heterogeneous nuclear ribonucleoprotein A1 (HNRPA1), mRNA. /PROD=heterogeneous nuclear ribonucleoprotein A1 /FL=gb:NM_002136.1	NM_002136	Hs.249495	Hs.546261	chr11:73743064-73745122 (+) // 81.18 // q13.4 /// chr12:52960754-52965297 (+) // 95.7 // q13.13 /// chr13:52114569-52115918 (+) // 65.74 // q14.3 /// chr16:50237167-50238528 (+) // 66.31 // q12.1 /// chr2:201635993-201637728 (+) // 86.72 // q33.1 /// chr3:39351432-39353147 (+) // 81.23 // p22.1 /// chr7:84450746-84452091 (+) // 63.99 // q21.11 /// chr8:82882489-82884232 (+) // 92.54 // q21.13 ///…	heterogeneous nuclear ribonucleoprotein A1	HNRNPA1	chr12q13.1	full length	ENSG00000135486	3178	A8K4Z8 /// B4DP35 /// B4E0B5 /// P09651 /// P0C7M2 /// Q0VAC0 /// Q3MI39 /// Q6IPF2 /// Q9BSM5	---	164017	NP_002127 /// NP_112420	NM_002136 /// NM_031157	0000398 // nuclear mRNA splicing, via spliceosome // not recorded /// 0000398 // nuclear mRNA splicing, via spliceosome // inferred by curator /// 0006397 // mRNA processing // inferred from electronic annotation /// 0006397 // mRNA processing // traceable author statement /// 0006405 // RNA export from nucleus // inferred by curator /// 0006405 // RNA export from nucleus // traceable author stat…	0005634 // nucleus // inferred from electronic annotation /// 0005654 // nucleoplasm // inferred from direct assay /// 0005681 // spliceosome // inferred from direct assay /// 0005681 // spliceosome // inferred from electronic annotation /// 0005737 // cytoplasm // inferred from direct assay /// 0005737 // cytoplasm // inferred from electronic annotation /// 0030529 // ribonucleoprotein complex /…	0000166 // nucleotide binding // inferred from electronic annotation /// 0003676 // nucleic acid binding // inferred from electronic annotation /// 0003697 // single-stranded DNA binding // inferred from direct assay /// 0003723 // RNA binding // inferred from electronic annotation /// 0003723 // RNA binding // traceable author statement /// 0003727 // single-stranded RNA binding // inferred by c…	---	---	---	This probe set was annotated using the Matching Probes based pipeline to a Entrez Gene identifier using 11 transcripts. // false // Matching Probes // A	BC002355(11),BC009600(11),BC012158(11),BC033714(11),BC052296(11),BC074502(11),BC103707(11),ENST00000330752(11),ENST00000340913(11),NM_002136(11),NM_031157(11)
225753_at	0.284284	44.1846	1.0478		225753_at	140.976	142.101	123.576	120.064	148.731	159.483	225753_at	Hs.278569.1	gb:AW003280 /DB_XREF=gi:5850196 /DB_XREF=wq64h08.x1 /CLONE=IMAGE:2476095 /FEA=EST /CNT=76 /TID=Hs.278569.1 /TIER=Stack /STK=34 /UG=Hs.278569 /LL=9784 /UG_GENE=KIAA0064 /UG_TITLE=sorting nexin 17	AW003280	Hs.278569	Hs.515872	chr2:27453262-27456939 (-) // 98.42 // p23.3	zinc finger protein 513	ZNF513	chr2p23.3	full length	ENSG00000163795	130557	B7WP71 /// Q8N8E2	---	---	NP_653232	NM_144631	0006350 // transcription // inferred from electronic annotation /// 0006355 // regulation of transcription, DNA-dependent // inferred from electronic annotation	0005622 // intracellular // inferred from electronic annotation /// 0005634 // nucleus // inferred from electronic annotation	0003677 // DNA binding // inferred from electronic annotation /// 0008270 // zinc ion binding // inferred from electronic annotation /// 0046872 // metal ion binding // inferred from electronic annotation	---	---	---	This probe set was annotated using the Matching Probes based pipeline to a Entrez Gene identifier using 7 transcripts. // false // Matching Probes // A	AB075875(11),AK290690(11),AL833946(11),BC052282(10),ENST00000323703(11),ENST00000407879(11),NM_144631(11)
228597_at	-0.222959	46.7364	0.9787		228597_at	1032.38	1073.37	1119.88	1028.71	1040.09	1087.28	228597_at	Hs.83513.0	gb:AW151538 /DB_XREF=gi:6199436 /DB_XREF=xf65e06.x1 /CLONE=IMAGE:2622946 /FEA=EST /CNT=21 /TID=Hs.83513.0 /TIER=Stack /STK=15 /UG=Hs.83513 /UG_TITLE=ESTs, Weakly similar to ALU1_HUMAN ALU SUBFAMILY J SEQUENCE CONTAMINATION WARNING ENTRY (H.sapiens)	AW151538	Hs.83513	Hs.190518	chr21:32562408-32563169 (-) // 58.04 // q22.11	chromosome 21 open reading frame 45	C21orf45	chr21q22.11	full length	ENSG00000159055	54069	B2R562 /// Q9NYP9	---	---	NP_061817	NM_018944	0007049 // cell cycle // inferred from electronic annotation /// 0007067 // mitosis // inferred from electronic annotation /// 0051301 // cell division // inferred from electronic annotation	0000775 // chromosome, centromeric region // inferred from electronic annotation /// 0005634 // nucleus // inferred from electronic annotation	---	---	---	---	This probe set was annotated using the Matching Probes based pipeline to a Entrez Gene identifier using 2 transcripts. // false // Matching Probes // A	ENST00000290130(11),NM_018944(11)
202548_s_at	0.983189	9.95244	1.1041		202548_s_at	554.504	587.69	573.574	647.207	651.771	596.39	202548_s_at	g4505572	gb:NM_003899.1 /DB_XREF=gi:4505572 /GEN=P85SPR /FEA=FLmRNA /CNT=145 /TID=Hs.172813.0 /TIER=FL+Stack /STK=57 /UG=Hs.172813 /LL=8874 /DEF=Homo sapiens PAK-interacting exchange factor beta (P85SPR), mRNA. /PROD=PAK-interacting exchange factor beta /FL=gb:NM_003899.1 gb:D63476.1	NM_003899	Hs.172813	Hs.508738	chr13:110604085-110756079 (+) // 99.44 // q34	Rho guanine nucleotide exchange factor (GEF) 7	ARHGEF7	chr13q34	full length	ENSG00000102606	8874	B1ALK5 /// B1ALK7 /// B1ANY6 /// B7Z344 /// B7Z6D9 /// B7Z6G2 /// Q14155 /// Q5W9H1 /// Q5ZEZ2 /// Q5ZEZ3	---	605477	NP_001106983 /// NP_001106984 /// NP_001106985 /// NP_003890 /// NP_663788	NM_001113511 /// NM_001113512 /// NM_001113513 /// NM_003899 /// NM_145735	0007165 // signal transduction // traceable author statement /// 0007242 // intracellular signaling cascade // inferred from electronic annotation /// 0035023 // regulation of Rho protein signal transduction // inferred from electronic annotation	0005622 // intracellular // inferred from electronic annotation /// 0005730 // nucleolus // inferred from direct assay /// 0005829 // cytosol // not recorded	0005085 // guanyl-nucleotide exchange factor activity // inferred from electronic annotation /// 0005089 // Rho guanyl-nucleotide exchange factor activity // inferred from electronic annotation /// 0005515 // protein binding // inferred from electronic annotation	---	---	---	This probe set was annotated using the Matching Probes based pipeline to a Entrez Gene identifier using 4 transcripts. // false // Matching Probes // A	ENST00000218789(11),ENST00000375736(11),NM_001113513(11),NM_003899(11)
1556464_a_at	-0.528376	29.3069	0.9439		1556464_a_at	108.738	112.816	108.737	112.316	101.411	98.4826	1556464_a_at	Hs2.48485.1	gb:AF086098.1 /DB_XREF=gi:3483443 /TID=Hs2.48485.1 /CNT=5 /FEA=mRNA /TIER=ConsEnd /STK=3 /UG=Hs.48485 /UG_TITLE=Homo sapiens full length insert cDNA clone YZ88E12 /DEF=Homo sapiens full length insert cDNA clone YZ88E12.	AF086098	Hs.48485	Hs.551993	chr2:231624925-231625591 (+) // 55.52 // q37.1	chromosome 2 open reading frame 72	C2orf72	chr2q37.1	---	---	257407	---	---	---	NP_001138466 /// XP_001129456 /// XP_001132119 /// XP_001715187	NM_001144994 /// XM_001129456 /// XM_001132119 /// XM_001715135	---	0005576 // extracellular region // inferred from electronic annotation	0005515 // protein binding // inferred from electronic annotation	---	---	---	This probe set was annotated using the Matching Probes based pipeline to a Entrez Gene identifier using 1 transcripts. // false // Matching Probes // A	AF086098(11)
236356_at	-1.55037	2.30691	0.8108		236356_at	224.587	232.44	246.408	201.994	202.26	167.793	236356_at	Hs.72063.0	gb:AI808395 /DB_XREF=gi:5394961 /DB_XREF=wf94d07.x1 /CLONE=IMAGE:2363245 /FEA=EST /CNT=7 /TID=Hs.72063.0 /TIER=ConsEnd /STK=6 /UG=Hs.72063 /UG_TITLE=ESTs	AI808395	Hs.72063	Hs.471207	chr2:206696047-206696538 (-) // 79.31 // q33.3	NADH dehydrogenase (ubiquinone) Fe-S protein 1, 75kDa (NADH-coenzyme Q reductase)	NDUFS1	chr2q33-q34	full length	ENSG00000023228	4719	B4DIN9 /// B4DJ81 /// B4DJA0 /// B4DPG1 /// B4DUC1 /// P28331 /// Q9P1A0	EC:1.6.5.3 /// EC:1.6.99.3	157655 /// 252010	NP_004997	NM_005006	0006120 // mitochondrial electron transport, NADH to ubiquinone // non-traceable author statement /// 0006800 // oxygen and reactive oxygen species metabolic process // inferred from mutant phenotype /// 0006810 // transport // inferred from electronic annotation /// 0006915 // apoptosis // inferred from direct assay /// 0022900 // electron transport chain // inferred from electronic annotation /…	0005739 // mitochondrion // inferred from electronic annotation /// 0005743 // mitochondrial inner membrane // inferred from electronic annotation /// 0005747 // mitochondrial respiratory chain complex I // inferred from mutant phenotype /// 0005747 // mitochondrial respiratory chain complex I // non-traceable author statement /// 0005758 // mitochondrial intermembrane space // inferred from dire…	0003954 // NADH dehydrogenase activity // inferred from electronic annotation /// 0005506 // iron ion binding // inferred from electronic annotation /// 0005515 // protein binding // inferred from physical interaction /// 0008137 // NADH dehydrogenase (ubiquinone) activity // inferred from mutant phenotype /// 0008137 // NADH dehydrogenase (ubiquinone) activity // non-traceable author statement /…	Electron_Transport_Chain // GenMAPP	---	---	This probe set was annotated using the Matching Probes based pipeline to a Entrez Gene identifier using 3 transcripts. // false // Matching Probes // A	BC030833(11),ENST00000233190(11),NM_005006(11)
226518_at	-4.25863	0	0.6285		226518_at	689.752	667.624	704.042	464.18	425.81	407.166	226518_at	Hs.302746.1	gb:AW073741 /DB_XREF=gi:6028739 /DB_XREF=xb12d05.x1 /CLONE=IMAGE:2576073 /FEA=EST /CNT=51 /TID=Hs.302746.1 /TIER=Stack /STK=33 /UG=Hs.302746 /UG_TITLE=Homo sapiens MSTP028 mRNA, complete cds	AW073741	Hs.302746	Hs.524731	chr12:108370842-108371809 (-) // 72.08 // q24.11	potassium channel tetramerisation domain containing 10	KCTD10	chr12q24.11	full length	ENSG00000110906	83892	B3KRS9 /// B3KVY5 /// Q9H3F6	---	---	NP_114160	NM_031954	0006813 // potassium ion transport // inferred from electronic annotation	0005634 // nucleus // inferred from electronic annotation /// 0008076 // voltage-gated potassium channel complex // inferred from electronic annotation /// 0016020 // membrane // inferred from electronic annotation	0005216 // ion channel activity // inferred from electronic annotation /// 0005249 // voltage-gated potassium channel activity // inferred from electronic annotation /// 0005515 // protein binding // inferred from electronic annotation	---	IPR013069 // BTB/POZ // 9.7E-4 /// IPR013069 // BTB/POZ // 2.2E-4	---	This probe set was annotated using the Matching Probes based pipeline to a Entrez Gene identifier using 4 transcripts. // false // Matching Probes // A	AY205299(11),BC040062(11),ENST00000228495(11),NM_031954(11)
225694_at	0.135631	51.5855	1.0156		225694_at	560.339	646.282	609.912	594.787	638.623	609.092	225694_at	Hs.123073.1	gb:AI823766 /DB_XREF=gi:5444437 /DB_XREF=wj14e01.x1 /CLONE=IMAGE:2402808 /FEA=EST /CNT=98 /TID=Hs.123073.1 /TIER=Stack /STK=24 /UG=Hs.123073 /LL=51755 /UG_GENE=CrkRS /UG_TITLE=CDC2-related protein kinase 7	AI823766	Hs.123073	Hs.416108	chr17:34941768-34944537 (+) // 95.66 // q12	Cdc2-related kinase, arginine/serine-rich	CRKRS	chr17q12	full length	---	51755	B4DYX4 /// B9EIQ6 /// Q9NYV4	EC:2.7.11.22	---	NP_055898 /// NP_057591	NM_015083 /// NM_016507	0006468 // protein amino acid phosphorylation // inferred from electronic annotation /// 0046777 // protein amino acid autophosphorylation // inferred from direct assay /// 0051301 // cell division // inferred from electronic annotation	0005634 // nucleus // inferred from direct assay /// 0005634 // nucleus // inferred from electronic annotation /// 0016607 // nuclear speck // inferred from electronic annotation	0000166 // nucleotide binding // inferred from electronic annotation /// 0003702 // RNA polymerase II transcription factor activity // non-traceable author statement /// 0004672 // protein kinase activity // inferred from electronic annotation /// 0004672 // protein kinase activity // inferred from direct assay /// 0004674 // protein serine/threonine kinase activity // inferred from electronic an…	---	IPR001245 // Tyrosine protein kinase // 4.0E-24	---	This probe set was annotated using the Matching Probes based pipeline to a Entrez Gene identifier using 2 transcripts. // false // Matching Probes // A	NM_015083(11),NM_016507(11)
225538_at	0.425379	36.3152	1.0499		225538_at	1532.35	1490.17	1613.94	1562.44	1759.07	1551.93	225538_at	Hs.15536.0	gb:BE539792 /DB_XREF=gi:9768437 /DB_XREF=601061889F1 /CLONE=IMAGE:3448223 /FEA=mRNA /CNT=70 /TID=Hs.15536.0 /TIER=Stack /STK=24 /UG=Hs.15536 /UG_TITLE=Homo sapiens mRNA; cDNA DKFZp761J139 (from clone DKFZp761J139)	BE539792	Hs.15536	Hs.15536	chr5:80633177-80645329 (+) // 64.9 // q14.1	zinc finger, CCHC domain containing 9	ZCCHC9	chr5q14.1	full length	ENSG00000131732	84240	B2RAE7 /// Q8N567	---	---	NP_001124507 /// NP_001124508 /// NP_115656	NM_001131035 /// NM_001131036 /// NM_032280	---	---	0003676 // nucleic acid binding // inferred from electronic annotation /// 0008270 // zinc ion binding // inferred from electronic annotation /// 0046872 // metal ion binding // inferred from electronic annotation	---	---	---	This probe set was annotated using the Matching Probes based pipeline to a Entrez Gene identifier using 8 transcripts. // false // Matching Probes // A	BC014841(11),BC032736(11),ENST00000254037(11),ENST00000380199(11),ENST00000407610(11),NM_001131035(11),NM_001131036(11),NM_032280(11)
235079_at	-5.06852	0	0.5021		235079_at	109.005	136.172	114.636	58.9064	61.2387	59.7014	235079_at	Hs.285864.0	gb:AW265065 /DB_XREF=gi:6641881 /DB_XREF=xq60f10.x1 /CLONE=IMAGE:2755051 /FEA=EST /CNT=24 /TID=Hs.285864.0 /TIER=ConsEnd /STK=7 /UG=Hs.285864 /UG_TITLE=ESTs	AW265065	Hs.285864	Hs.633567	chr8:81710197-81711819 (-) // 96.59 // q21.13	---	---	---	est	---	---	---	---	---	---	---	---	---	---	---	---	---	This probe set was annotated using the Accession mapped clusters based pipeline to a UniGene identifier using 13 transcripts. // false // Accession mapped clusters // E	AA514700,W37572,AI376585,AA090887,BF197107,AI864354,AA843321,AI243664,AI420885,N30488,AA638977,N44976,BE768800
218096_at	0.887755	13.2214	1.1008		218096_at	891.285	851.344	895.439	900.488	986.992	1019.75	218096_at	g8922941	gb:NM_018361.1 /DB_XREF=gi:8922941 /GEN=FLJ11210 /FEA=FLmRNA /CNT=144 /TID=Hs.27842.0 /TIER=FL+Stack /STK=19 /UG=Hs.27842 /LL=55326 /DEF=Homo sapiens hypothetical protein FLJ11210 (FLJ11210), mRNA. /PROD=hypothetical protein FLJ11210 /FL=gb:NM_018361.1	NM_018361	Hs.27842	Hs.624002	chr8:6553621-6604592 (+) // 99.01 // p23.1	1-acylglycerol-3-phosphate O-acyltransferase 5 (lysophosphatidic acid acyltransferase, epsilon)	AGPAT5	chr8p23.1	full length	ENSG00000155189	55326	Q6NUM7 /// Q9NUQ2	EC:2.3.1.51	---	NP_060831	NM_018361	0008152 // metabolic process // inferred from electronic annotation /// 0008654 // phospholipid biosynthetic process // non-traceable author statement /// 0008654 // phospholipid biosynthetic process // inferred from electronic annotation	0005739 // mitochondrion // inferred from direct assay /// 0005829 // cytosol // not recorded /// 0016020 // membrane // inferred from electronic annotation /// 0016021 // integral to membrane // inferred from electronic annotation	0003841 // 1-acylglycerol-3-phosphate O-acyltransferase activity // non-traceable author statement /// 0003841 // 1-acylglycerol-3-phosphate O-acyltransferase activity // inferred from electronic annotation /// 0008415 // acyltransferase activity // inferred from electronic annotation /// 0016740 // transferase activity // inferred from electronic annotation /// 0046027 // phospholipid:diacylglyc…	---	---	uc003wqo.1 // span:13-35,55-77,345-362 // numtm:3 /// NP_060831.2 // span:13-35,55-77,345-362 // numtm:3 /// ENSP00000285518 // span:13-35,55-77,345-362 // numtm:3	This probe set was annotated using the Matching Probes based pipeline to a Entrez Gene identifier using 2 transcripts. // false // Matching Probes // A	ENST00000285518(11),NM_018361(11)
232075_at	0.0951789	53.5386	1.0074		232075_at	299.214	293.241	297.536	303.277	295.336	297.986	232075_at	Hs.306765.0	gb:BF791874 /DB_XREF=gi:12096928 /DB_XREF=602252212F1 /CLONE=IMAGE:4344603 /FEA=mRNA /CNT=13 /TID=Hs.306765.0 /TIER=ConsEnd /STK=0 /UG=Hs.306765 /UG_TITLE=Homo sapiens cDNA: FLJ21445 fis, clone COL04457	BF791874	Hs.306765	Hs.513055	chr15:76192852-76366260 (-) // 66.65 // q25.1	WD repeat domain 61	WDR61	chr15q25.1	full length	---	80349	B4DUX7 /// B4E387 /// Q9GZS3	---	609540	NP_079510	NM_025234	---	---	---	---	---	---	This probe set was annotated using the Matching Probes based pipeline to a UniGene identifier using 1 transcripts. // false // Matching Probes // A	AK025098(11)
201472_at	-0.482472	32.2659	0.9506		201472_at	7047.05	7270.69	7552.67	6963.34	7296.54	6542.15	201472_at	g9257253	gb:NM_003372.2 /DB_XREF=gi:9257253 /GEN=VBP1 /FEA=FLmRNA /CNT=310 /TID=Hs.198307.0 /TIER=FL+Stack /STK=103 /UG=Hs.198307 /LL=7411 /DEF=Homo sapiens von Hippel-Lindau binding protein 1 (VBP1), mRNA. /PROD=von Hippel-Lindau binding protein 1 /FL=gb:NM_003372.2 gb:U96759.1	NM_003372	Hs.198307	Hs.436803	chrX:154097743-154121290 (+) // 94.75 // q28	von Hippel-Lindau binding protein 1	VBP1	chrXq28	full length	ENSG00000155959	7411	B4DWR3 /// P61758 /// Q6FH24	---	300133	NP_003363	NM_003372	0006457 // protein folding // inferred from electronic annotation	0005634 // nucleus // inferred from electronic annotation /// 0005737 // cytoplasm // traceable author statement /// 0005737 // cytoplasm // inferred from electronic annotation /// 0016272 // prefoldin complex // inferred from electronic annotation	0005515 // protein binding // traceable author statement /// 0051082 // unfolded protein binding // inferred from electronic annotation	---	---	---	This probe set was annotated using the Matching Probes based pipeline to a Entrez Gene identifier using 4 transcripts. // false // Matching Probes // A	BC046094(11),ENST00000286428(11),NM_003372(11),U96759(11)
204147_s_at	0.645153	24.2232	1.0957		204147_s_at	236.378	250.501	220.596	251.164	234.591	291.592	204147_s_at	g6005899	gb:NM_007111.1 /DB_XREF=gi:6005899 /GEN=TFDP1 /FEA=FLmRNA /CNT=70 /TID=Hs.279576.0 /TIER=FL /STK=0 /UG=Hs.279576 /LL=7027 /DEF=Homo sapiens transcription factor Dp-1 (TFDP1), mRNA. /PROD=transcription factor Dp-1 /FL=gb:L23959.1 gb:NM_007111.1	NM_007111	Hs.279576	Hs.79353	chr13:113288125-113342754 (+) // 95.07 // q34 /// chr15:77638480-77639892 (-) // 91.25 // q25.1 /// chrX:36890018-36891447 (-) // 95.07 // p21.1	transcription factor Dp-1	TFDP1	chr13q34	full length	ENSG00000198176	7027	B4DLQ9 /// B7Z569 /// Q14186 /// Q5JSB5 /// Q5JSB6	---	189902	NP_009042	NM_007111 /// NR_026580	0006350 // transcription // inferred from electronic annotation /// 0006355 // regulation of transcription, DNA-dependent // inferred from electronic annotation /// 0006357 // regulation of transcription from RNA polymerase II promoter // traceable author statement /// 0007049 // cell cycle // inferred from electronic annotation /// 0008283 // cell proliferation // traceable author statement	0005634 // nucleus // inferred from electronic annotation /// 0005654 // nucleoplasm // not recorded /// 0005667 // transcription factor complex // inferred from electronic annotation	0003677 // DNA binding // inferred from electronic annotation /// 0003700 // transcription factor activity // traceable author statement /// 0003700 // transcription factor activity // inferred from electronic annotation /// 0003713 // transcription coactivator activity // traceable author statement	Cell_cycle_KEGG // GenMAPP /// G1_to_S_cell_cycle_Reactome // GenMAPP	---	---	This probe set was annotated using the Matching Probes based pipeline to a Entrez Gene identifier using 7 transcripts. // false // Matching Probes // A	AK297114(11),AK298521(11),BC011685(11),ENST00000375370(11),L23959(11),NM_007111(11),NR_026580(11)
1552628_a_at	-0.220909	46.7364	0.9659		1552628_a_at	624.04	742.735	716.179	647.814	767.411	601.717	1552628_a_at	Hs2.30211.1	gb:NM_022373.2 /DB_XREF=gi:19923833 /TID=Hs2.30211.1 /CNT=37 /FEA=FLmRNA /TIER=FL /STK=2 /LL=64224 /UG_GENE=FLJ22313 /UG=Hs.30211 /UG_TITLE=hypothetical protein FLJ22313 /DEF=Homo sapiens hypothetical protein FLJ22313 (FLJ22313), mRNA. /FL=gb:BC005091.1 gb:NM_022373.2	NM_022373	Hs.30211	Hs.706966	chr7:35639217-35701167 (-) // 85.58 // p14.2	HERPUD family member 2	HERPUD2	chr7p14.2	full length	ENSG00000122557	64224	A4D1Y8 /// Q9BSE4	---	---	NP_071768 /// XP_001716557 /// XP_001717793 /// XP_001718013 /// XP_001718645	NM_022373 /// XM_001716505 /// XM_001717741 /// XM_001717961 /// XM_001718593	0006464 // protein modification process // inferred from electronic annotation /// 0006986 // response to unfolded protein // inferred from electronic annotation	0016020 // membrane // inferred from electronic annotation /// 0016021 // integral to membrane // inferred from electronic annotation	---	---	---	uc003tes.1 // span:292-314 // numtm:1 /// uc003tet.1 // span:292-314 // numtm:1 /// NP_071768.3 // span:292-314 // numtm:1 /// BAG51558.1 // span:292-314 // numtm:1 /// AAH05091.1 // span:292-314 // numtm:1 /// AAH20264.1 // span:292-314 // numtm:1 /// ENSP00000379390 // span:292-314 // numtm:1 /// ENSP00000310729 // span:292-314 // numtm:1	This probe set was annotated using the Matching Probes based pipeline to a Entrez Gene identifier using 6 transcripts. // false // Matching Probes // A	AK055708(11),BC005091(11),BC020264(11),ENST00000311350(11),ENST00000396081(11),NM_022373(11)
231875_at	-1.31137	4.04336	0.7518		231875_at	182.316	202.137	181.578	133.5	186.865	113.983	231875_at	Hs.153881.0	gb:AF155117.1 /DB_XREF=gi:5360128 /FEA=mRNA /CNT=34 /TID=Hs.153881.0 /TIER=ConsEnd /STK=0 /UG=Hs.153881 /DEF=Homo sapiens NY-REN-62 antigen mRNA, partial cds. /PROD=NY-REN-62 antigen	AF155117	Hs.153881	Hs.374201	chr12:38017182-38123185 (-) // 98.45 // q12	kinesin family member 21A	KIF21A	chr12q12	full length	ENSG00000139116	55605	A8MX28 /// B0I1R9 /// B9EGE4 /// Q2UVF1 /// Q68D13 /// Q7Z4S6	---	135700 /// 608283	NP_060111	NM_017641	0007018 // microtubule-based movement // inferred from electronic annotation	0005874 // microtubule // inferred from electronic annotation /// 0005875 // microtubule associated complex // inferred from electronic annotation	0000166 // nucleotide binding // inferred from electronic annotation /// 0003774 // motor activity // inferred from electronic annotation /// 0003777 // microtubule motor activity // inferred from electronic annotation /// 0005524 // ATP binding // inferred from electronic annotation	---	---	---	This probe set was annotated using the Matching Probes based pipeline to a Entrez Gene identifier using 9 transcripts. // false // Matching Probes // A	AB290166(11),AF450487(11),AY368076(11),BC136414(11),ENST00000341813(11),ENST00000361418(11),ENST00000361961(11),ENST00000395670(11),NM_017641(11)
225246_at	-0.26916	44.1846	0.9541		225246_at	233.478	239.585	299.483	277.226	242.746	216.242	225246_at	Hs.278894.0	gb:T97323 /DB_XREF=gi:746668 /DB_XREF=ye57b07.s1 /CLONE=IMAGE:121813 /FEA=mRNA /CNT=107 /TID=Hs.278894.0 /TIER=Stack /STK=13 /UG=Hs.278894 /LL=57620 /UG_GENE=KIAA1482 /UG_TITLE=KIAA1482 protein	T97323	Hs.278894	Hs.135763	chr4:26471662-26636101 (+) // 96.17 // p15.2	stromal interaction molecule 2	STIM2	chr4p15.2	full length	ENSG00000109689	57620	A6H8L7 /// B3KUB5 /// B7ZVY0 /// Q05BJ5 /// Q9P246	---	610841	NP_065911	NM_020860	0006810 // transport // inferred from electronic annotation /// 0006811 // ion transport // inferred from electronic annotation /// 0006816 // calcium ion transport // inferred from electronic annotation /// 0032235 // negative regulation of calcium ion transport via store-operated calcium channel activity // inferred from direct assay	0005783 // endoplasmic reticulum // inferred from electronic annotation /// 0005789 // endoplasmic reticulum membrane // inferred from electronic annotation /// 0016020 // membrane // inferred from electronic annotation /// 0016021 // integral to membrane // inferred from electronic annotation /// 0030176 // integral to endoplasmic reticulum membrane // non-traceable author statement	0005509 // calcium ion binding // inferred from electronic annotation /// 0005515 // protein binding // inferred from physical interaction	---	IPR001660 // Sterile alpha motif SAM // 0.015 /// IPR001660 // Sterile alpha motif SAM // 0.015 /// IPR001660 // Sterile alpha motif SAM // 0.015	---	This probe set was annotated using the Matching Probes based pipeline to a Entrez Gene identifier using 10 transcripts. // false // Matching Probes // A	AB040915(11),AF328905(11),BC043604(11),BC136449(11),BC146661(11),BC152554(11),BC171766(11),ENST00000237364(11),ENST00000382009(11),NM_020860(11)
219178_at	-1.36711	3.66215	0.872		219178_at	359.879	364.64	374.481	339.404	310.366	309.348	219178_at	g13375871	gb:NM_024638.1 /DB_XREF=gi:13375871 /GEN=FLJ12960 /FEA=FLmRNA /CNT=49 /TID=Hs.45005.0 /TIER=FL+Stack /STK=20 /UG=Hs.45005 /LL=79691 /DEF=Homo sapiens hypothetical protein FLJ12960 (FLJ12960), mRNA. /PROD=hypothetical protein FLJ12960 /FL=gb:NM_024638.1	NM_024638	Hs.45005	Hs.477162	chr3:115258381-115289881 (+) // 78.21 // q13.31	queuine tRNA-ribosyltransferase domain containing 1	QTRTD1	chr3q13.31	full length	ENSG00000151576	79691	B7Z472 /// B7Z5R2 /// Q9H974	---	---	NP_078914	NM_024638	0006400 // tRNA modification // inferred from electronic annotation /// 0008616 // queuosine biosynthetic process // inferred from electronic annotation	---	0008270 // zinc ion binding // inferred from electronic annotation /// 0008479 // queuine tRNA-ribosyltransferase activity // inferred from electronic annotation /// 0016740 // transferase activity // inferred from electronic annotation /// 0016757 // transferase activity, transferring glycosyl groups // inferred from electronic annotation /// 0046872 // metal ion binding // inferred from electro…	---	---	---	This probe set was annotated using the Matching Probes based pipeline to a Entrez Gene identifier using 4 transcripts. // false // Matching Probes // A	BC034559(11),BC039265(11),ENST00000281273(11),NM_024638(11)
228612_at	0.982661	9.95244	1.155		228612_at	1013.48	1228.41	1083.23	1145.78	1316.76	1377.41	228612_at	Hs.100748.0	gb:AI571730 /DB_XREF=gi:4535104 /DB_XREF=tn19a11.x1 /CLONE=IMAGE:2168060 /FEA=EST /CNT=28 /TID=Hs.100748.0 /TIER=Stack /STK=10 /UG=Hs.100748 /UG_TITLE=ESTs, Weakly similar to ALU1_HUMAN ALU SUBFAMILY J SEQUENCE CONTAMINATION WARNING ENTRY (H.sapiens)	AI571730	Hs.100748	Hs.503429	chr11:82460755-82462892 (+) // 84.55 // q14.1	---	---	---	---	---	---	---	---	---	---	---	---	---	---	---	---	---	This probe set was annotated using the Matching Probes based pipeline to a UniGene identifier using 1 transcripts. // false // Matching Probes // A	BC031316(10)
217918_at	-1.06072	7.76061	0.9055		217918_at	6120.89	5978.55	6039.26	5289.04	5398.22	5747.65	217918_at	g7661821	gb:NM_014183.1 /DB_XREF=gi:7661821 /GEN=HSPC162 /FEA=FLmRNA /CNT=191 /TID=Hs.100002.0 /TIER=FL+Stack /STK=127 /UG=Hs.100002 /LL=29096 /DEF=Homo sapiens HSPC162 protein (HSPC162), mRNA. /PROD=HSPC162 protein /FL=gb:AF165516.1 gb:BC002481.1 gb:NM_014183.1 gb:AF161511.1 gb:AY026513.1	NM_014183	Hs.100002	Hs.593920	chr20:32567878-32592421 (+) // 97.38 // q11.22	dynein, light chain, roadblock-type 1	DYNLRB1	chr20q11.21	full length	ENSG00000125971	83658	B1AKR5 /// B1AKR6 /// B4DFR2 /// Q9NP97	---	607167	NP_054902	NM_014183	0007018 // microtubule-based movement // non-traceable author statement /// 0007632 // visual behavior // inferred from sequence or structural similarity /// 0007632 // visual behavior // inferred from electronic annotation	0005737 // cytoplasm // inferred from sequence or structural similarity /// 0005737 // cytoplasm // inferred from electronic annotation /// 0005868 // cytoplasmic dynein complex // non-traceable author statement /// 0005874 // microtubule // inferred from electronic annotation /// 0030286 // dynein complex // inferred from electronic annotation	0003774 // motor activity // inferred from electronic annotation /// 0003777 // microtubule motor activity // non-traceable author statement /// 0005515 // protein binding // non-traceable author statement /// 0005515 // protein binding // inferred from physical interaction	---	---	---	This probe set was annotated using the Matching Probes based pipeline to a Entrez Gene identifier using 7 transcripts. // false // Matching Probes // A	AF132750(9),AF165516(11),BC002481(11),CR624938(11),ENST00000357156(11),ENST00000374846(11),NM_014183(11)
210779_x_at	-0.503267	31.0925	0.9465		210779_x_at	635.199	625.753	706.149	618.798	638.696	602.149	210779_x_at	g9650992	gb:AB037701.1 /DB_XREF=gi:9650992 /GEN=SIP1-beta /FEA=FLmRNA /CNT=2 /TID=Hs.102456.1 /TIER=FL /STK=0 /UG=Hs.102456 /LL=8487 /DEF=Homo sapiens SIP1-beta mRNA for SMN interacting protein1-beta, complete cds. /PROD=SMN interacting protein1-beta /FL=gb:AB037701.1	AB037701	Hs.102456	Hs.708127	chr14:38653260-38675451 (+) // 100.0 // q21.1	survival of motor neuron protein interacting protein 1	SIP1	chr14q13	full length	ENSG00000092208	8487	O14893	---	602595	NP_001009182 /// NP_001009183 /// NP_003607	NM_001009182 /// NM_001009183 /// NM_003616	0000245 // spliceosome assembly // traceable author statement /// 0000245 // spliceosome assembly // inferred from electronic annotation /// 0000387 // spliceosomal snRNP biogenesis // not recorded /// 0000398 // nuclear mRNA splicing, via spliceosome // inferred from electronic annotation /// 0006397 // mRNA processing // inferred from electronic annotation /// 0006397 // mRNA processing // trac…	0005634 // nucleus // traceable author statement /// 0005634 // nucleus // inferred from electronic annotation /// 0005654 // nucleoplasm // not recorded /// 0005681 // spliceosome // traceable author statement /// 0005681 // spliceosome // inferred from electronic annotation /// 0005737 // cytoplasm // traceable author statement /// 0005737 // cytoplasm // inferred from electronic annotation ///…	0005515 // protein binding // inferred from physical interaction /// 0031202 // RNA splicing factor activity, transesterification mechanism // traceable author statement	---	---	---	This probe set was annotated using the Matching Probes based pipeline to a Entrez Gene identifier using 12 transcripts. // false // Matching Probes // A	AB037701(11),AB037702(10),AB037703(11),AF027150(11),BC028095(11),BC104968(11),ENST00000250379(11),ENST00000308317(11),ENST00000396249(10),NM_001009182(11),NM_001009183(10),NM_003616(11)
222522_x_at	-0.840514	14.1298	0.9109		222522_x_at	1346.08	1279.26	1420.98	1243.37	1285.48	1157.15	222522_x_at	Hs.28444.0	gb:BG393476 /DB_XREF=gi:13286924 /DB_XREF=602411844F1 /CLONE=IMAGE:4540834 /FEA=FLmRNA /CNT=116 /TID=Hs.28444.0 /TIER=Stack /STK=8 /UG=Hs.28444 /LL=55173 /UG_GENE=FLJ10567 /UG_TITLE=hypothetical protein FLJ10567 /FL=gb:NM_018141.1 gb:AF113220.1	BG393476	Hs.28444	Hs.380887	chr7:97170663-97171732 (+) // 31.35 // q21.3 /// chr9:37826036-37827839 (+) // 64.56 // p13.2 /// chr6:42282517-42293581 (-) // 84.14 // p21.1	mitochondrial ribosomal protein S10	MRPS10	chr6p21.1	full length	ENSG00000048544	55173	B2RE89 /// B4DP77 /// P82664 /// Q9BZS5	---	611976	NP_060611	NM_018141	0006412 // translation // inferred from electronic annotation	0005622 // intracellular // inferred from electronic annotation /// 0005739 // mitochondrion // inferred from electronic annotation /// 0005840 // ribosome // inferred from electronic annotation /// 0030529 // ribonucleoprotein complex // inferred from electronic annotation	0003735 // structural constituent of ribosome // inferred from electronic annotation	---	---	---	This probe set was annotated using the Matching Probes based pipeline to a Entrez Gene identifier using 5 transcripts. // false // Matching Probes // A	AK001429(9),AK298219(10),BC012560(11),ENST00000053468(11),NM_018141(11)
202611_s_at	-0.868268	13.2214	0.8504		202611_s_at	426.235	576.75	600.277	408.979	484.207	458.326	202611_s_at	Hs.21586.0	gb:AI971089 /DB_XREF=gi:5767915 /DB_XREF=wr23g11.x1 /CLONE=IMAGE:2488580 /FEA=FLmRNA /CNT=258 /TID=Hs.21586.0 /TIER=Stack /STK=14 /UG=Hs.21586 /LL=9282 /UG_GENE=CRSP2 /UG_TITLE=cofactor required for Sp1 transcriptional activation, subunit 2 (150kD) /FL=gb:AF304448.1 gb:AB006651.1 gb:AF135802.1 gb:NM_004229.1 gb:AF104256.1	AI971089	Hs.21586	Hs.407604	chrX:40392501-40479731 (-) // 96.7 // p11.4	mediator complex subunit 14	MED14	chrXp11.4-p11.2	full length	ENSG00000180182	9282	A8KAK5 /// O60244	---	300182	NP_004220	NM_004229	0006350 // transcription // inferred from electronic annotation /// 0006355 // regulation of transcription, DNA-dependent // inferred from electronic annotation /// 0006357 // regulation of transcription from RNA polymerase II promoter // inferred from electronic annotation /// 0006357 // regulation of transcription from RNA polymerase II promoter // traceable author statement /// 0006367 // tran…	0000119 // mediator complex // inferred from direct assay /// 0000119 // mediator complex // inferred from electronic annotation /// 0005634 // nucleus // inferred from direct assay /// 0005634 // nucleus // inferred from electronic annotation	0003712 // transcription cofactor activity // inferred from direct assay /// 0003713 // transcription coactivator activity // inferred from direct assay /// 0003713 // transcription coactivator activity // traceable author statement /// 0004872 // receptor activity // inferred from direct assay /// 0005515 // protein binding // inferred from physical interaction /// 0016455 // RNA polymerase II t…	---	---	---	This probe set was annotated using the Matching Probes based pipeline to a Entrez Gene identifier using 6 transcripts. // false // Matching Probes // A	AB006651(11),AF304448(11),BC132672(11),BC132674(11),ENST00000324817(11),NM_004229(11)
207545_s_at	-0.751765	17.6172	0.8791		207545_s_at	125.295	127.895	157.748	111.391	138.649	111.183	207545_s_at	g4505478	gb:NM_003744.1 /DB_XREF=gi:4505478 /GEN=NUMB /FEA=FLmRNA /CNT=7 /TID=Hs.78890.0 /TIER=FL /STK=0 /UG=Hs.78890 /LL=8650 /DEF=Homo sapiens numb (Drosophila) homolog (NUMB), mRNA. /PROD=numb (Drosophila) homolog /FL=gb:L40393.1 gb:NM_003744.1	NM_003744	Hs.78890	Hs.654609	chr14:72811678-72813981 (-) // 96.36 // q24.2	numb homolog (Drosophila)	NUMB	chr14q24.3	full length	ENSG00000133961	8650	B1P2N5 /// B1P2N6 /// B1P2N7 /// B1P2N8 /// B1P2N9 /// B2RCI6 /// B4DUD7 /// B4E2B1 /// P49757 /// Q5D0E5 /// Q86SW5 /// Q86SW6	---	603728	NP_001005743 /// NP_001005744 /// NP_001005745 /// NP_003735	NM_001005743 /// NM_001005744 /// NM_001005745 /// NM_003744	0007275 // multicellular organismal development // inferred from electronic annotation /// 0007399 // nervous system development // inferred from electronic annotation /// 0007405 // neuroblast proliferation // inferred from electronic annotation /// 0007409 // axonogenesis // inferred from electronic annotation /// 0030900 // forebrain development // inferred from electronic annotation	0005634 // nucleus // inferred from electronic annotation /// 0005737 // cytoplasm // inferred from electronic annotation /// 0005769 // early endosome // inferred from electronic annotation /// 0005887 // integral to plasma membrane // traceable author statement /// 0016020 // membrane // inferred from electronic annotation /// 0019897 // extrinsic to plasma membrane // inferred from electronic …	0005515 // protein binding // inferred from physical interaction /// 0005515 // protein binding // inferred from electronic annotation	---	---	---	This probe set was annotated using the Matching Probes based pipeline to a Entrez Gene identifier using 18 transcripts. // false // Matching Probes // A	AF108092(10),AF171938(11),AF171939(11),AF171940(11),AF171941(11),AK226069(10),BC033824(10),BC068476(11),BX647137(11),ENST00000326018(11),ENST00000355058(11),ENST00000356296(11),ENST00000359560(11),L40393(11),NM_001005743(11),NM_001005744(11),NM_001005745(11),NM_003744(11)
1558969_a_at	0.391177	38.0932	1.0375		1558969_a_at	36.9273	34.3707	36.8981	37.9336	37.7412	36.5333	1558969_a_at	Hs2.262007.1	gb:BG741817 /DB_XREF=gi:14052470 /DB_XREF=602634829F1 /CLONE=IMAGE:4780110 /TID=Hs2.262007.1 /CNT=11 /FEA=mRNA /TIER=ConsEnd /STK=0 /LL=132241 /UG_GENE=LOC132241 /UG=Hs.262007 /UG_TITLE=hypothetical protein LOC132241	BG741817	Hs.262007	---	chr3:130584352-130595330 (-) // 67.05 // q21.3	ribosomal protein L32 pseudogene 3	RPL32P3	chr3q21.3	---	---	132241	---	---	---	---	NR_003111	---	---	---	---	---	---	This probe set was annotated using the Matching Probes based pipeline to a Entrez Gene identifier using 1 transcripts. // false // Matching Probes // A	NR_003111(11)
223091_x_at	-2.56849	0.125937	0.7932		223091_x_at	778.899	726.437	773.431	607.316	600.821	598.529	223091_x_at	g12005891	gb:AF258660.1 /DB_XREF=gi:12005891 /FEA=FLmRNA /CNT=141 /TID=Hs.7045.1 /TIER=FL /STK=0 /UG=Hs.7045 /LL=56947 /UG_GENE=GL004 /DEF=Homo sapiens AD033 mRNA, complete cds. /PROD=AD033 /FL=gb:AF246239.1 gb:AF258660.1	AF258660	Hs.7045	Hs.471528	chr2:227898250-227930141 (+) // 98.4 // q36.3	mitochondrial fission factor	MFF	chr2q36.3	full length	ENSG00000168958	56947	Q9GZY8	---	---	NP_064579	NM_020194	---	0005739 // mitochondrion // inferred from electronic annotation /// 0005741 // mitochondrial outer membrane // inferred from electronic annotation /// 0016020 // membrane // inferred from electronic annotation /// 0016021 // integral to membrane // inferred from electronic annotation	---	---	---	uc002vos.1 // span:323-340 // numtm:1 /// uc002voy.1 // span:323-340 // numtm:1 /// NP_064579.3 // span:323-340 // numtm:1 /// AAG44486.1 // span:323-340 // numtm:1 /// AAG44658.1 // span:323-340 // numtm:1 /// ENSP00000302037 // span:323-340 // numtm:1 /// ENSP00000375912 // span:323-340 // numtm:1 /// ENSP00000375911 // span:323-340 // numtm:1	This probe set was annotated using the Matching Probes based pipeline to a Entrez Gene identifier using 6 transcripts. // false // Matching Probes // A	AF246239(11),AF258660(11),ENST00000353339(11),ENST00000392058(11),ENST00000392059(11),NM_020194(11)
229614_at	3.17771	0.085332	1.6392		229614_at	136.866	170.983	166.346	233.334	279.643	262.772	229614_at	Hs.54578.0	gb:AI277652 /DB_XREF=gi:3899920 /DB_XREF=qm61d11.x1 /CLONE=IMAGE:1893237 /FEA=EST /CNT=13 /TID=Hs.54578.0 /TIER=Stack /STK=11 /UG=Hs.54578 /UG_TITLE=ESTs	AI277652	Hs.54578	Hs.446907	chr19:58071244-58071716 (-) // 63.08 // q13.41	zinc finger protein 320	ZNF320	chr19q13.41	full length	ENSG00000182986	162967	A2RRD8 /// A8MPQ0 /// A8MV20 /// A8MW67 /// Q6ZP55	---	606427	NP_997216	NM_207333	0006350 // transcription // inferred from electronic annotation /// 0006355 // regulation of transcription, DNA-dependent // inferred from electronic annotation	0005622 // intracellular // inferred from electronic annotation /// 0005634 // nucleus // inferred from electronic annotation	0003676 // nucleic acid binding // inferred from electronic annotation /// 0003677 // DNA binding // inferred from electronic annotation /// 0008270 // zinc ion binding // inferred from electronic annotation /// 0046872 // metal ion binding // inferred from electronic annotation	---	---	---	This probe set was annotated using the Matching Probes based pipeline to a Entrez Gene identifier using 2 transcripts. // false // Matching Probes // A	ENST00000331416(11),NM_207333(11)
227296_at	-1.15412	5.88135	0.8341		227296_at	214.349	192.293	161.152	156.748	148.026	166.132	227296_at	Hs.7678.1	gb:AA523543 /DB_XREF=gi:2264255 /DB_XREF=ng30f01.s1 /CLONE=IMAGE:936313 /FEA=EST /CNT=34 /TID=Hs.7678.1 /TIER=Stack /STK=10 /UG=Hs.7678 /LL=1381 /UG_GENE=CRABP1 /UG_TITLE=cellular retinoic acid-binding protein 1	AA523543	Hs.7678	Hs.7678	chr8:145705264-145813796 (+) // 97.62 // q24.3	major facilitator superfamily domain containing 3	MFSD3	chr8q24.3	full length	ENSG00000167700	113655	Q96ES6	---	---	NP_612440	NM_138431	0006810 // transport // inferred from electronic annotation	0016020 // membrane // inferred from electronic annotation /// 0016021 // integral to membrane // inferred from electronic annotation	---	---	---	uc003zdi.1 // span:161-183,322-344,359-381,388-407 // numtm:4 /// NP_612440.1 // span:161-183,322-344,359-381,388-407 // numtm:4 /// AAH11982.1 // span:161-183,322-344,359-381,388-407 // numtm:4 /// GENSCAN00000000841 // span:161-183,322-344,359-381,388-407 // numtm:4 /// ENSP00000301327 // span:161-183,322-344,359-381,388-407 // numtm:4	This probe set was annotated using the Matching Probes based pipeline to a Entrez Gene identifier using 4 transcripts. // false // Matching Probes // A	BC011982(11),CR598690(9),ENST00000301327(11),NM_138431(11)
211623_s_at	-0.0676034	54.4584	0.9948		211623_s_at	5679.5	5702.62	5633.4	5608.59	5576.31	5743.07	211623_s_at	g181154	gb:M30448.1 /DB_XREF=gi:181154 /GEN=CSNK2B /FEA=FLmRNA /CNT=1 /TID=HsAffx.900366.814 /TIER=FL /STK=0 /DEF=Human casein kinase II beta subunit mRNA, complete cds. /FL=gb:M30448.1	M30448	Hs.900366	Hs.299002	chr19:45016937-45028830 (-) // 40.28 // q13.2	fibrillarin	FBL	chr19q13.1	full length	ENSG00000105202	2091	B4DLD4 /// B5BUE8 /// P22087 /// P67870 /// Q96BS4	---	134795	NP_001427	NM_001436	0006364 // rRNA processing // traceable author statement /// 0006364 // rRNA processing // inferred from electronic annotation /// 0007165 // signal transduction // traceable author statement /// 0016055 // Wnt receptor signaling pathway // inferred from electronic annotation /// 0016074 // snoRNA metabolic process // inferred from electronic annotation	0005634 // nucleus // inferred from electronic annotation /// 0005730 // nucleolus // inferred from direct assay /// 0005730 // nucleolus // inferred from electronic annotation /// 0005956 // protein kinase CK2 complex // inferred from electronic annotation /// 0005956 // protein kinase CK2 complex // non-traceable author statement /// 0030529 // ribonucleoprotein complex // inferred from electro…	0003723 // RNA binding // traceable author statement /// 0003723 // RNA binding // inferred from electronic annotation /// 0004674 // protein serine/threonine kinase activity // traceable author statement /// 0005515 // protein binding // inferred from physical interaction /// 0008168 // methyltransferase activity // inferred from electronic annotation /// 0016740 // transferase activity // infer…	---	IPR001245 // Tyrosine protein kinase // 2.2E-5 /// IPR003328 // Trypsin inhibitor-like, cysteine-rich TILa region // 0.069 /// IPR003328 // Trypsin inhibitor-like, cysteine-rich TILa region // 0.076 /// IPR003328 // Trypsin inhibitor-like, cysteine-rich TILa region // 0.02 /// IPR003328 // Trypsin inhibitor-like, cysteine-rich TILa region // 0.013 /// IPR003328 // Trypsin inhibitor-like, cysteine…	---	This probe set was annotated using the Matching Probes based pipeline to a Entrez Gene identifier using 9 transcripts. // false // Matching Probes // A	AK296950(9),BC019260(11),BT006830(10),BT020144(10),CR457069(10),ENST00000221801(11),M59849(11),NM_001436(11),X56597(11)
244031_at	0.27174	44.6556	1.034		244031_at	7.22015	8.62632	7.97142	7.8708	8.42916	8.27281	244031_at	Hs.271378.0	gb:AA868193 /DB_XREF=gi:2963638 /DB_XREF=ak38h12.s1 /CLONE=IMAGE:1408295 /FEA=EST /CNT=5 /TID=Hs.271378.0 /TIER=ConsEnd /STK=3 /UG=Hs.271378 /UG_TITLE=ESTs, Weakly similar to ALU1_HUMAN ALU SUBFAMILY J SEQUENCE CONTAMINATION WARNING ENTRY (H.sapiens)	AA868193	---	---	---	---	---	---	---	---	---	---	---	---	---	---	---	---	---	---	---	---	This probe set was annotated using the Design Representative Id based pipeline to a GenBank identifier using 1 transcripts. // false // Design Representative Id // R	AA868193
221027_s_at	2.65236	0.0878149	1.4235		221027_s_at	300.721	300.659	271.828	388.364	462.959	394.273	221027_s_at	g13540619	gb:NM_030821.1 /DB_XREF=gi:13540619 /GEN=PLA2G12 /FEA=FLmRNA /CNT=1 /TID=HsAffx.900088.122 /TIER=FL /STK=0 /DEF=Homo sapiens group XII secreted phospholipase A2 (PLA2G12), mRNA. /PROD=group XII secreted phospholipase A2 /FL=gb:NM_030821.1	NM_030821	Hs.900088	Hs.389452	chr1:52606794-52607605 (+) // 64.76 // p32.3 /// chr4:110854521-110870579 (-) // 100.0 // q25	phospholipase A2, group XIIA	PLA2G12A	chr4q25	full length	ENSG00000123739	81579	Q542Y6 /// Q9BZM1	EC:3.1.1.4	611652	NP_110448	NM_030821	0006644 // phospholipid metabolic process // inferred from electronic annotation /// 0016042 // lipid catabolic process // inferred from electronic annotation	0005576 // extracellular region // non-traceable author statement /// 0005576 // extracellular region // inferred from electronic annotation /// 0005622 // intracellular // inferred from electronic annotation /// 0005737 // cytoplasm // inferred from electronic annotation /// 0005783 // endoplasmic reticulum // inferred from electronic annotation /// 0005794 // Golgi apparatus // inferred from el…	0004623 // phospholipase A2 activity // inferred from electronic annotation /// 0005509 // calcium ion binding // inferred from electronic annotation /// 0016787 // hydrolase activity // inferred from electronic annotation /// 0046872 // metal ion binding // inferred from electronic annotation /// 0047498 // calcium-dependent phospholipase A2 activity // non-traceable author statement	---	---	---	This probe set was annotated using the Matching Probes based pipeline to a Entrez Gene identifier using 4 transcripts. // false // Matching Probes // A	AY359024(10),BC017218(9),ENST00000243501(11),NM_030821(11)
224652_at	0.664199	23.0196	1.0545		224652_at	444.249	438.618	449.874	467.069	461.234	477.176	224652_at	Hs.6820.0	gb:AV701987 /DB_XREF=gi:10718317 /DB_XREF=AV701987 /CLONE=ADBBVE12 /FEA=EST /CNT=321 /TID=Hs.6820.0 /TIER=Stack /STK=42 /UG=Hs.6820 /UG_TITLE=ESTs, Weakly similar to YOJ1_CAEEL HYPOTHETICAL 63.5 KD PROTEIN ZK353.1 IN CHROMOSOME III (C.elegans)	AV701987	Hs.6820	Hs.14745	chr10:35665738-35900857 (+) // 98.06 // p11.21	cyclin Y	CCNY	chr10p11.21	full length	ENSG00000108100	219771	B2RBH6 /// B7Z8E4 /// B7ZKX9 /// Q8ND76	---	612786	NP_659449 /// NP_859049	NM_145012 /// NM_181698	---	0005634 // nucleus // inferred from direct assay	---	---	NULL // NULL // 0.0032	---	This probe set was annotated using the Matching Probes based pipeline to a Entrez Gene identifier using 10 transcripts. // false // Matching Probes // A	AF465728(10),AF465729(10),BC015778(10),BC094815(11),ENST00000265375(11),ENST00000339497(11),ENST00000374704(11),ENST00000374706(11),NM_145012(11),NM_181698(11)
1558599_at	0.0815762	54.0992	1.0142		1558599_at	15.5399	17.0151	12.391	15.0494	16.3693	13.8758	1558599_at	Hs2.178610.1	gb:AA532745 /DB_XREF=gi:2278321 /DB_XREF=nj21f10.s1 /CLONE=IMAGE:993163 /TID=Hs2.178610.1 /CNT=9 /FEA=mRNA /TIER=ConsEnd /STK=0 /UG=Hs.178610 /UG_TITLE=Homo sapiens cDNA FLJ37778 fis, clone BRHIP2026557.	AA532745	Hs.178610	Hs.662681	chr17:34205955-34208150 (-) // 88.71 // q12	---	---	---	---	---	---	---	---	---	---	---	---	---	---	---	---	---	This probe set was annotated using the Matching Probes based pipeline to a UniGene identifier using 1 transcripts. // false // Matching Probes // A	AK095097(11)
235677_at	0.771386	17.6172	1.0861		235677_at	139.402	130.848	137.983	145.149	157.816	140.755	235677_at	Hs.289386.0	gb:BE857570 /DB_XREF=gi:10371727 /DB_XREF=7g02h05.x1 /CLONE=IMAGE:3305337 /FEA=EST /CNT=12 /TID=Hs.289386.0 /TIER=ConsEnd /STK=1 /UG=Hs.289386 /UG_TITLE=ESTs	BE857570	Hs.289386	Hs.461954	chr17:2171057-2171820 (-) // 69.19 // p13.3	Serine racemase	SRR	chr17p13	full length	---	63826	Q3ZK31 /// Q53G11 /// Q8N3F4 /// Q9GZT4	EC:5.1.1.18	606477	NP_068766	NM_021947	0006520 // amino acid metabolic process // non-traceable author statement /// 0006520 // amino acid metabolic process // inferred from electronic annotation /// 0006563 // L-serine metabolic process // non-traceable author statement /// 0008152 // metabolic process // inferred from electronic annotation	---	0003824 // catalytic activity // inferred from electronic annotation /// 0016853 // isomerase activity // inferred from electronic annotation /// 0016855 // racemase and epimerase activity, acting on amino acids and derivatives // non-traceable author statement /// 0030170 // pyridoxal phosphate binding // inferred from electronic annotation	---	---	---	This probe set was annotated using the Accession mapped clusters based pipeline to a UniGene identifier using 10 transcripts. // false // Accession mapped clusters // E	BF763365,N45507,AW818138,BE182621,AA255827,BE182614,BE857570,BE182705,BE182709,AA255828
228098_s_at	0.718551	19.9981	1.0872		228098_s_at	303.453	281.512	286.984	292.431	317.268	339.523	228098_s_at	Hs.20072.2	gb:AW292746 /DB_XREF=gi:6699382 /DB_XREF=UI-H-BW0-aij-a-11-0-UI.s1 /CLONE=IMAGE:2729373 /FEA=EST /CNT=20 /TID=Hs.20072.2 /TIER=Stack /STK=10 /UG=Hs.20072 /LL=29116 /UG_GENE=MIR /UG_TITLE=myosin regulatory light chain interacting protein	AW292746	Hs.20072	Hs.484738	chr6:16253999-16255077 (+) // 98.72 // p22.3	myosin regulatory light chain interacting protein	MYLIP	chr6p23-p22.3	full length	ENSG00000007944	29116	B2RBG2 /// Q5TIA4 /// Q5TIA5 /// Q8WY64	EC:6.3.2.-	610082	NP_037394	NM_013262	0006928 // cell motion // inferred from mutant phenotype /// 0007399 // nervous system development // inferred from mutant phenotype /// 0016567 // protein ubiquitination // inferred from direct assay /// 0019941 // modification-dependent protein catabolic process // inferred from electronic annotation	0005622 // intracellular // inferred from direct assay /// 0005737 // cytoplasm // inferred from electronic annotation /// 0005856 // cytoskeleton // inferred from electronic annotation /// 0019898 // extrinsic to membrane // inferred from electronic annotation	0004842 // ubiquitin-protein ligase activity // inferred from direct assay /// 0005488 // binding // inferred from electronic annotation /// 0005515 // protein binding // inferred from electronic annotation /// 0005515 // protein binding // inferred from physical interaction /// 0008092 // cytoskeletal protein binding // inferred from direct assay /// 0008092 // cytoskeletal protein binding // in…	---	---	---	This probe set was annotated using the Matching Probes based pipeline to a Entrez Gene identifier using 7 transcripts. // false // Matching Probes // A	AF006003(11),AF187016(11),AF258586(11),BC002860(11),ENST00000349606(11),ENST00000356840(11),NM_013262(11)
208881_x_at	0.393853	38.0932	1.0488		208881_x_at	1065.02	1112.13	963.165	1165.42	1046.23	1079.33	208881_x_at	g13528899	gb:BC005247.1 /DB_XREF=gi:13528899 /FEA=FLmRNA /CNT=315 /TID=Hs.76038.1 /TIER=FL /STK=0 /UG=Hs.76038 /LL=3422 /UG_GENE=IDI1 /DEF=Homo sapiens, isopentenyl-diphosphate delta isomerase, clone MGC:12281, mRNA, complete cds. /PROD=isopentenyl-diphosphate delta isomerase /FL=gb:BC005247.1	BC005247	Hs.76038	Hs.283652	chr10:1075964-1080113 (-) // 88.1 // p15.3	isopentenyl-diphosphate delta isomerase 1	IDI1	chr10p15.3	full length	ENSG00000067064	3422	B4E155 /// Q13907	EC:5.3.3.2	604055	NP_004499	NM_004508	0006694 // steroid biosynthetic process // inferred from electronic annotation /// 0006695 // cholesterol biosynthetic process // inferred from electronic annotation /// 0008299 // isoprenoid biosynthetic process // traceable author statement /// 0008299 // isoprenoid biosynthetic process // inferred from electronic annotation /// 0008610 // lipid biosynthetic process // inferred from electronic …	0005777 // peroxisome // traceable author statement /// 0005777 // peroxisome // inferred from electronic annotation /// 0005829 // cytosol // not recorded	0000287 // magnesium ion binding // inferred from electronic annotation /// 0004452 // isopentenyl-diphosphate delta-isomerase activity // traceable author statement /// 0004452 // isopentenyl-diphosphate delta-isomerase activity // inferred from electronic annotation /// 0016787 // hydrolase activity // inferred from electronic annotation /// 0016853 // isomerase activity // inferred from electr…	Cholesterol_Biosynthesis // GenMAPP /// Circadian_Exercise // GenMAPP	---	---	This probe set was annotated using the Matching Probes based pipeline to a Entrez Gene identifier using 5 transcripts. // false // Matching Probes // A	BC006999(11),BC057827(11),BX537663(11),ENST00000381344(11),NM_004508(11)
218562_s_at	-0.0357574	55.7365	0.9964		218562_s_at	232.308	258.744	234.885	239.39	239.947	243.113	218562_s_at	g8922637	gb:NM_018202.1 /DB_XREF=gi:8922637 /GEN=FLJ10747 /FEA=FLmRNA /CNT=79 /TID=Hs.189782.0 /TIER=FL /STK=2 /UG=Hs.189782 /LL=55219 /DEF=Homo sapiens hypothetical protein FLJ10747 (FLJ10747), mRNA. /PROD=hypothetical protein FLJ10747 /FL=gb:NM_018202.1	NM_018202	Hs.189782	Hs.189782	chr1:25630024-25697639 (+) // 97.59 // p36.11	transmembrane protein 57	TMEM57	chr1p36.11|1p36.11	full length	ENSG00000204178	55219	B1AK00 /// Q8N5G2 /// Q9H5V1	---	610301	NP_060672	NM_018202	---	0005634 // nucleus // inferred from electronic annotation /// 0016020 // membrane // inferred from electronic annotation /// 0016021 // integral to membrane // inferred from electronic annotation	---	---	---	uc001bkk.1 // span:20-42,75-97,119-138,153-175 // numtm:4 /// NP_060672.2 // span:20-42,75-97,119-138,153-175 // numtm:4 /// AAX11913.1 // span:20-42,75-97,119-138,153-175 // numtm:4 /// AAX11933.1 // span:20-42,75-97,118-140 // numtm:3 /// AAH32427.1 // span:20-42,75-97,119-138,153-175 // numtm:4	This probe set was annotated using the Matching Probes based pipeline to a Entrez Gene identifier using 8 transcripts. // false // Matching Probes // A	AY845015(11),AY845035(11),AY845036(11),BC032427(11),ENST00000374343(11),ENST00000399763(11),ENST00000399766(11),NM_018202(11)
224298_s_at	-2.14374	0.458974	0.8261		224298_s_at	820.483	828.475	779.641	660.829	662.593	682.438	224298_s_at	g13528647	gb:BC004528.1 /DB_XREF=gi:13528647 /FEA=FLmRNA /CNT=1 /TID=Hs.3343.1 /TIER=FL /STK=0 /UG=Hs.3343 /LL=26227 /UG_GENE=PHGDH /DEF=Homo sapiens, clone MGC:3017, mRNA, complete cds. /PROD=Unknown (protein for MGC:3017) /FL=gb:BC004528.1	BC004528	Hs.3343	Hs.508545	chr13:98694770-98836682 (+) // 67.03 // q32.3	UBA domain containing 2	UBAC2	chr13q32.3	full length	ENSG00000134882	337867	A8K2S7 /// B3KW74 /// B7Z6T7 /// Q8NBM4	---	---	NP_001137544 /// NP_808882	NM_001144072 /// NM_177967 /// NR_026644	---	0016020 // membrane // inferred from electronic annotation /// 0016021 // integral to membrane // inferred from electronic annotation	---	---	IPR000449 // Ubiquitin-associated // 1.3E-4	uc001vnz.1 // span:20-42,92-114,129-151,164-186 // numtm:4 /// uc001voa.1 // span:20-42,92-114,129-151,164-186 // numtm:4 /// uc001vob.1 // span:12-31,46-68 // numtm:2 /// uc001voc.1 // span:93-115,130-152 // numtm:2 /// uc001vod.1 // span:10-32,53-75 // numtm:2 /// NP_808882.1 // span:93-115,130-152 // numtm:2 /// ENSP00000317007 // span:10-32,81-103,118-140,153-175 // numtm:4 /// ENSP0000036562…	This probe set was annotated using the Matching Probes based pipeline to a Entrez Gene identifier using 11 transcripts. // false // Matching Probes // A	AK055110(11),AK124404(11),BC053346(11),BC072674(11),ENST00000325028(11),ENST00000355700(11),ENST00000376435(11),ENST00000376440(11),NM_001144072(11),NM_177967(11),NR_026644(11)
225247_at	-0.275678	44.1846	0.9657		225247_at	371.356	358.986	312.764	340.149	347.302	317.877	225247_at	Hs.280666.3	gb:BF568836 /DB_XREF=gi:11642216 /DB_XREF=602184141T1 /CLONE=IMAGE:4299947 /FEA=EST /CNT=91 /TID=Hs.280666.3 /TIER=Stack /STK=8 /UG=Hs.280666 /UG_TITLE=Homo sapiens chromosome 19, cosmid R32184	BF568836	Hs.280666	Hs.515003	chr19:960651-961740 (-) // 88.25 // p13.3	chromosome 19 open reading frame 6	C19orf6	chr19p13.3	full length	ENSG00000182087	91304	B3KTL0 /// Q4ZIN3 /// Q8IWT9	---	611011	NP_001028198 /// NP_219488	NM_001033026 /// NM_033420	---	0005737 // cytoplasm // inferred from electronic annotation /// 0016020 // membrane // inferred from electronic annotation /// 0016021 // integral to membrane // inferred from electronic annotation	---	---	---	uc002lqr.1 // span:67-89,302-324,344-363,370-387,402-420,427-449 // numtm:6 /// uc002lqs.1 // span:67-89,302-324,344-366 // numtm:3 /// NP_219488.1 // span:67-89,302-324,344-366 // numtm:3 /// NP_001028198.1 // span:67-89,302-324,344-363,370-387,402-420,427-449 // numtm:6 /// BAC03381.1 // span:39-61,81-100,107-124,139-157,164-186 // numtm:5 /// AAH08957.1 // span:67-89,302-324,344-366 // numtm:3…	This probe set was annotated using the Matching Probes based pipeline to a Entrez Gene identifier using 8 transcripts. // false // Matching Probes // A	AK090400(11),BC008957(11),CR608116(11),DQ005958(11),ENST00000333175(11),ENST00000356663(11),NM_001033026(11),NM_033420(11)
213183_s_at	0.329388	41.3482	1.0615		213183_s_at	260.926	198.998	206.816	205.569	233.861	267.157	213183_s_at	Hs.106070.2	gb:N95363 /DB_XREF=gi:1267635 /DB_XREF=zb71b11.s1 /CLONE=IMAGE:309021 /FEA=EST /CNT=286 /TID=Hs.106070.2 /TIER=Stack /STK=217 /UG=Hs.106070 /LL=1028 /UG_GENE=CDKN1C /UG_TITLE=cyclin-dependent kinase inhibitor 1C (p57, Kip2)	N95363	Hs.106070	Hs.106070	chr11:2861410-2862533 (+) // 92.9 // p15.4	Cyclin-dependent kinase inhibitor 1C (p57, Kip2)	CDKN1C	chr11p15.5	full length	---	1028	B2D1N3 /// P49918	---	130650 /// 600856	NP_000067 /// NP_001116102 /// NP_001116103	NM_000076 /// NM_001122630 /// NM_001122631	0000079 // regulation of cyclin-dependent protein kinase activity // traceable author statement /// 0000080 // G1 phase of mitotic cell cycle // traceable author statement /// 0007049 // cell cycle // inferred from electronic annotation /// 0007050 // cell cycle arrest // traceable author statement /// 0007050 // cell cycle arrest // inferred from electronic annotation /// 0008285 // negative reg…	0005634 // nucleus // inferred from electronic annotation /// 0005634 // nucleus // inferred from direct assay /// 0005730 // nucleolus // inferred from direct assay /// 0005737 // cytoplasm // inferred from direct assay	0004860 // protein kinase inhibitor activity // inferred from electronic annotation /// 0004861 // cyclin-dependent protein kinase inhibitor activity // traceable author statement /// 0004861 // cyclin-dependent protein kinase inhibitor activity // inferred from electronic annotation /// 0005515 // protein binding // inferred from physical interaction /// 0016301 // kinase activity // inferred fr…	G1_to_S_cell_cycle_Reactome // GenMAPP	---	---	This probe set was annotated using the Accession mapped clusters based pipeline to a UniGene identifier using 284 transcripts. // false // Accession mapped clusters // E	H13629,W60323,W81170,BG013542,W23708,N57048,R81493,N69231,AA028156,AA137192,AI220670,AI457922,R65733,AW467040,R33074,R21963,AI458125,AI039299,W93492,W60242,W24761,AI126965,F24844,AI373334,R77922,H44416,R64552,R53906,AI382090,N32237,W58484,AI820097,R79125,AA136855,H13165,AA029902,AI742554,R32709,AI168159,N57332,N75573,AA031738,AI566039,AA994115,AA447113,AA043657,AA040091,AA732927,AA035595,AI453555…
1553732_s_at	0.881565	13.2214	1.0832		1553732_s_at	115.492	112.528	117.037	120.656	129.203	123.989	1553732_s_at	Hs2.317590.1	gb:NM_032816.1 /DB_XREF=gi:14249509 /TID=Hs2.317590.1 /CNT=18 /FEA=FLmRNA /TIER=FL /STK=0 /LL=84902 /UG_GENE=FLJ14640 /UG=Hs.317590 /UG_TITLE=hypothetical protein FLJ14640 /DEF=Homo sapiens hypothetical protein FLJ14640 (FLJ14640), mRNA. /FL=gb:NM_032816.1	NM_032816	Hs.317590	Hs.599703	chr19:38061607-38142698 (-) // 90.79 // q13.11	coiled-coil domain containing 123	CCDC123	chr19q13.11	full length	ENSG00000121289	84902	B9EGA6 /// Q8WUL5 /// Q96ST8	---	---	NP_116205	NM_032816	---	0005739 // mitochondrion // inferred from electronic annotation	0005515 // protein binding // inferred from electronic annotation	---	---	---	This probe set was annotated using the Matching Probes based pipeline to a Entrez Gene identifier using 4 transcripts. // false // Matching Probes // A	AK027546(11),BC136328(9),ENST00000305768(11),NM_032816(11)
226611_s_at	-2.1136	0.526847	0.8116		226611_s_at	2392.62	2629.79	2571.66	2023.57	2104.82	2030.7	226611_s_at	Hs.326184.0	gb:AA722878 /DB_XREF=gi:2740585 /DB_XREF=zg89f10.s1 /CLONE=IMAGE:409771 /FEA=EST /CNT=47 /TID=Hs.326184.0 /TIER=Stack /STK=27 /UG=Hs.326184 /UG_TITLE=ESTs	AA722878	Hs.326184	Hs.433422	chr17:16186568-16197449 (-) // 88.1 // p11.2	centromere protein V	CENPV	chr17p11.2	full length	ENSG00000166582	201161	Q7Z7K6	---	608139	NP_859067	NM_181716	0007049 // cell cycle // inferred from electronic annotation /// 0007067 // mitosis // inferred from electronic annotation /// 0008152 // metabolic process // inferred from electronic annotation /// 0031508 // centromeric heterochromatin formation // inferred from mutant phenotype /// 0032467 // positive regulation of cytokinesis // inferred from mutant phenotype /// 0033044 // regulation of chro…	0000776 // kinetochore // inferred from direct assay /// 0000777 // condensed chromosome kinetochore // inferred from electronic annotation /// 0005634 // nucleus // inferred from direct assay /// 0005634 // nucleus // inferred from electronic annotation /// 0005819 // spindle // inferred from electronic annotation /// 0051233 // spindle midzone // inferred from direct assay	0016846 // carbon-sulfur lyase activity // inferred from electronic annotation	---	---	---	This probe set was annotated using the Matching Probes based pipeline to a Entrez Gene identifier using 6 transcripts. // false // Matching Probes // A	AY382899(11),BC052604(11),BC137486(11),BC137487(11),ENST00000299736(11),NM_181716(11)
235775_at	0.294161	43.6583	1.0485		235775_at	52.0996	39.0633	46.3678	44.5581	47.5033	51.3827	235775_at	Hs.145014.0	gb:AI765006 /DB_XREF=gi:5231515 /DB_XREF=wh56a08.x1 /CLONE=IMAGE:2384726 /FEA=EST /CNT=9 /TID=Hs.145014.0 /TIER=ConsEnd /STK=5 /UG=Hs.145014 /UG_TITLE=ESTs	AI765006	Hs.145014	Hs.577775	chr12:82051666-82052203 (+) // 98.53 // q21.31	transmembrane and tetratricopeptide repeat containing 2	TMTC2	chr12q21.31	full length	ENSG00000179104	160335	B2RCU7 /// B7Z639 /// Q8N394	---	---	NP_689801	NM_152588	---	0005783 // endoplasmic reticulum // inferred from direct assay /// 0016020 // membrane // inferred from electronic annotation /// 0016021 // integral to membrane // inferred from electronic annotation	0005488 // binding // inferred from electronic annotation	---	---	uc001szt.1 // span:92-114,134-156,163-185,190-209,222-244,311-328,393-415,425-444,451-468 // numtm:9 /// NP_689801.1 // span:92-114,134-156,163-185,190-209,222-244,311-328,393-415,425-444,451-468 // numtm:9 /// ENSP00000322300 // span:92-114,134-156,163-185,190-209,222-244,311-328,393-415,425-444,451-468 // numtm:9	This probe set was annotated using the Matching Probes based pipeline to a Entrez Gene identifier using 2 transcripts. // false // Matching Probes // A	ENST00000321196(10),NM_152588(10)
200728_at	0.488182	32.9601	1.0839		200728_at	3396.9	4212.25	3880.15	3562.58	4455.98	4453.05	200728_at	Hs.42915.0	gb:BE566290 /DB_XREF=gi:9810010 /DB_XREF=601339864F1 /CLONE=IMAGE:3682406 /FEA=FLmRNA /CNT=473 /TID=Hs.42915.0 /TIER=Stack /STK=50 /UG=Hs.42915 /LL=10097 /UG_GENE=ACTR2 /UG_TITLE=ARP2 (actin-related protein 2, yeast) homolog /FL=gb:AF006082.1 gb:NM_005722.1	BE566290	Hs.42915	Hs.719274	chr19:20229455-20234718 (+) // 91.77 // p12 /// chr2:65308448-65351891 (+) // 97.16 // p14 /// chr22:23412813-23416570 (+) // 89.81 // q11.23	ARP2 actin-related protein 2 homolog (yeast)	ACTR2	chr2p14	full length	ENSG00000138071	10097	B2RCP5 /// B4DHK9 /// B4DWQ5 /// P61160 /// Q8IY98	---	604221	NP_001005386 /// NP_005713	NM_001005386 /// NM_005722	0006928 // cell motion // traceable author statement	0005737 // cytoplasm // inferred from electronic annotation /// 0005856 // cytoskeleton // inferred from electronic annotation /// 0005885 // Arp2/3 protein complex // traceable author statement /// 0015629 // actin cytoskeleton // traceable author statement /// 0042995 // cell projection // inferred from electronic annotation	0000166 // nucleotide binding // inferred from electronic annotation /// 0003779 // actin binding // inferred from electronic annotation /// 0005515 // protein binding // inferred from physical interaction /// 0005515 // protein binding // inferred from electronic annotation /// 0005524 // ATP binding // inferred from electronic annotation	---	---	---	This probe set was annotated using the Matching Probes based pipeline to a Entrez Gene identifier using 4 transcripts. // false // Matching Probes // A	ENST00000260641(9),ENST00000377982(9),NM_001005386(9),NM_005722(9)
224303_x_at	1.12597	6.89094	1.2342		224303_x_at	52.0688	71.332	67.0624	78.8713	86.9711	68.2638	224303_x_at	g12655861	gb:AF223938.1 /DB_XREF=gi:12655861 /FEA=FLmRNA /CNT=1 /TID=Hs.44054.3 /TIER=FL /STK=0 /UG=Hs.44054 /LL=51199 /UG_GENE=NIN /DEF=Homo sapiens ninein isotype 2 mRNA, complete cds. /PROD=ninein isotype 2 /FL=gb:AF223938.1	AF223938	Hs.44054	Hs.310429	chr14:50260008-50367597 (-) // 90.98 // q22.1	ninein (GSK3B interacting protein)	NIN	chr14q22.1	full length	ENSG00000100503	51199	A6NDB8 /// B7WPA3 /// Q5BKU3 /// Q5UBV6 /// Q5XUU0 /// Q8N4C6	---	608684	NP_057434 /// NP_065972 /// NP_891989 /// NP_891991	NM_016350 /// NM_020921 /// NM_182944 /// NM_182946	0006468 // protein amino acid phosphorylation // inferred from electronic annotation /// 0007169 // transmembrane receptor protein tyrosine kinase signaling pathway // inferred from electronic annotation /// 0051642 // centrosome localization // traceable author statement	0005813 // centrosome // inferred from direct assay /// 0005813 // centrosome // inferred from electronic annotation /// 0005874 // microtubule // inferred from electronic annotation /// 0016020 // membrane // inferred from electronic annotation	0000166 // nucleotide binding // inferred from electronic annotation /// 0004672 // protein kinase activity // inferred from electronic annotation /// 0004713 // protein tyrosine kinase activity // inferred from electronic annotation /// 0004714 // transmembrane receptor protein tyrosine kinase activity // inferred from electronic annotation /// 0005515 // protein binding // inferred from physica…	---	IPR000719 // Protein kinase // 2.2E-10 /// IPR001245 // Tyrosine protein kinase // 8.8E-36	---	This probe set was annotated using the Matching Probes based pipeline to a Entrez Gene identifier using 22 transcripts. // false // Matching Probes // A	AF212162(10),AF223937(9),AF223938(11),AF223939(10),AF302773(10),AY736182(10),AY736183(9),AY764156(10),BC090932(10),ENST00000245441(10),ENST00000311149(10),ENST00000324292(10),ENST00000324330(9),ENST00000382041(10),ENST00000382043(10),ENST00000389868(10),ENST00000389869(10),ENST00000389870(10),NM_016350(10),NM_020921(10),NM_182944(9),NM_182946(10)
210600_s_at	-0.544956	28.6916	0.8738		210600_s_at	7.97396	14.3122	10.2935	9.28529	10.2099	8.26671	210600_s_at	g971254	gb:U33054.1 /DB_XREF=gi:971254 /FEA=FLmRNA /CNT=7 /TID=Hs.32959.1 /TIER=FL /STK=0 /UG=Hs.32959 /LL=2868 /UG_GENE=GPRK2L /DEF=Human G protein-coupled receptor kinase GRK4 mRNA, alpha splice variant, complete cds. /PROD=G protein-coupled receptor kinase GRK4, alphasplice variant /FL=gb:U33054.1	U33054	Hs.32959	Hs.32959	chr4:2935345-3012272 (+) // 97.44 // p16.3	G protein-coupled receptor kinase 4	GRK4	chr4p16.3	full length	ENSG00000125388	2868	A8K8M5 /// B4DEC9 /// P32298	EC:2.7.1.- /// EC:2.7.11.16	137026	NP_001004056 /// NP_001004057 /// NP_892027	NM_001004056 /// NM_001004057 /// NM_182982	0006468 // protein amino acid phosphorylation // inferred from electronic annotation /// 0007165 // signal transduction // inferred from electronic annotation /// 0008277 // regulation of G-protein coupled receptor protein signaling pathway // traceable author statement	---	0000166 // nucleotide binding // inferred from electronic annotation /// 0004672 // protein kinase activity // inferred from electronic annotation /// 0004674 // protein serine/threonine kinase activity // inferred from electronic annotation /// 0004703 // G-protein coupled receptor kinase activity // inferred from electronic annotation /// 0004871 // signal transducer activity // inferred from e…	Calcium_regulation_in_cardiac_cells // GenMAPP /// Smooth_muscle_contraction // GenMAPP	IPR001245 // Tyrosine protein kinase // 1.1E-6 /// IPR001245 // Tyrosine protein kinase // 1.1E-6 /// IPR001245 // Tyrosine protein kinase // 1.1E-6	---	This probe set was annotated using the Matching Probes based pipeline to a Entrez Gene identifier using 8 transcripts. // false // Matching Probes // A	AK292390(9),BC117320(9),ENST00000398047(9),ENST00000398052(9),NM_001004056(9),NM_182982(9),U33054(11),U33055(11)
212081_x_at	-0.631207	23.5962	0.9243		212081_x_at	670.607	689.849	678.801	668.117	661.317	561.299	212081_x_at	Hs.25911.1	gb:AF129756 /DB_XREF=gi:4337095 /FEA=DNA_20 /CNT=294 /TID=Hs.25911.1 /TIER=Stack /STK=50 /UG=Hs.25911 /LL=7916 /UG_GENE=D6S51E /UG_TITLE=HLA-B associated transcript-2 /DEF=Homo sapiens MSH55 gene, partial cds; and CLIC1, DDAH, G6b, G6c, G5b, G6d, G6e, G6f, BAT5, G5b, CSK2B, BAT4, G4, Apo M, BAT3, BAT2, AIF-1, 1C7, LST-1, LTB, TNF, and LTA genes, complete cds	AF129756	Hs.25911	Hs.436093	chr6:31696475-31713516 (+) // 98.92 // p21.33 /// chr6_cox_hap1:3034620-3051660 (+) // 98.92 // /// chr6_qbl_hap2:2836084-2853121 (+) // 98.92 //	HLA-B associated transcript 2	BAT2	chr6p21.3	full length	ENSG00000204469 /// ENSG00000206318 /// ENSG00000206427	7916	A6NG23 /// B0UX77 /// B0UZL3 /// B4DLY2 /// B4DQ12 /// B4DZ56 /// B5ME30 /// P48634	---	142580	NP_542417	NM_080686	0001775 // cell activation // inferred from electronic annotation /// 0002037 // negative regulation of L-glutamate transport // inferred from electronic annotation /// 0006915 // apoptosis // inferred from electronic annotation /// 0006917 // induction of apoptosis // inferred from electronic annotation /// 0007165 // signal transduction // inferred from electronic annotation /// 0008285 // nega…	0005634 // nucleus // inferred from electronic annotation /// 0005737 // cytoplasm // inferred from electronic annotation /// 0016021 // integral to membrane // inferred from electronic annotation	0005164 // tumor necrosis factor receptor binding // inferred from electronic annotation /// 0005515 // protein binding // inferred from physical interaction	---	---	---	This probe set was annotated using the Matching Probes based pipeline to a Entrez Gene identifier using 10 transcripts. // false // Matching Probes // A	AK297210(10),AK298584(11),BC042295(11),BC060668(11),ENST00000376007(11),ENST00000376010(10),ENST00000376033(11),ENST00000396046(11),M33509(11),NM_080686(11)
209230_s_at	0.405759	37.5222	1.1526		209230_s_at	87.9209	160.297	121.997	89.3481	158.3	186.114	209230_s_at	g5732669	gb:AF135266.1 /DB_XREF=gi:5732669 /GEN=COM1 /FEA=FLmRNA /CNT=180 /TID=Hs.8603.1 /TIER=FL+Stack /STK=78 /UG=Hs.8603 /LL=26471 /DEF=Homo sapiens p8 protein homolog (COM1) mRNA, complete cds. /PROD=p8 protein homolog /FL=gb:NM_012385.1 gb:AF135266.1 gb:AF069073.1	AF135266	Hs.8603	Hs.513463	chr16:28456182-28457784 (-) // 90.84 // p11.2	nuclear protein 1	NUPR1	chr16p11.2	full length	ENSG00000176046	26471	B2R5C4 /// O60356 /// Q6FGG3	---	---	NP_001035948 /// NP_036517	NM_001042483 /// NM_012385	0002526 // acute inflammatory response // inferred from electronic annotation /// 0006917 // induction of apoptosis // non-traceable author statement /// 0009636 // response to toxin // inferred from electronic annotation /// 0016049 // cell growth // inferred from direct assay /// 0042771 // DNA damage response, signal transduction by p53 class mediator resulting in induction of apoptosis // inf…	0005634 // nucleus // inferred from direct assay /// 0005634 // nucleus // inferred from electronic annotation	---	---	---	---	This probe set was annotated using the Matching Probes based pipeline to a Entrez Gene identifier using 7 transcripts. // false // Matching Probes // A	AF069073(11),AF135266(11),BC002434(11),ENST00000324873(11),ENST00000395641(11),NM_001042483(11),NM_012385(11)
241687_at	-0.97568	9.95244	0.8567		241687_at	127.069	110.315	100.335	98.7565	104.611	85.5987	241687_at	Hs.155775.0	gb:BE886288 /DB_XREF=gi:10340244 /DB_XREF=601509872F1 /CLONE=IMAGE:3911656 /FEA=EST /CNT=5 /TID=Hs.155775.0 /TIER=ConsEnd /STK=0 /UG=Hs.155775 /UG_TITLE=ESTs	BE886288	Hs.155775	Hs.155775	chr2:203451335-203452084 (-) // 57.26 // q33.1	---	---	---	est	---	---	---	---	---	---	---	---	---	---	---	---	---	This probe set was annotated using the Accession mapped clusters based pipeline to a UniGene identifier using 5 transcripts. // false // Accession mapped clusters // E	AI370545,C02307,BF171476,AI312854,BE886288
225628_s_at	-2.14425	0.458974	0.7545		225628_s_at	164.553	191.71	160.565	136.356	122.368	130.41	225628_s_at	Hs.249194.0	gb:BE677453 /DB_XREF=gi:10037922 /DB_XREF=7d84e05.x1 /CLONE=IMAGE:3279680 /FEA=mRNA /CNT=76 /TID=Hs.249194.0 /TIER=Stack /STK=30 /UG=Hs.249194 /LL=4302 /UG_GENE=MLLT6 /UG_TITLE=myeloidlymphoid or mixed-lineage leukemia (trithorax (Drosophila) homolog); translocated to, 6	BE677453	Hs.249194	Hs.91531	chr17:34128361-34137056 (+) // 83.6 // q12 /// chr8:68509399-68511237 (+) // 42.14 // q13.2	myeloid/lymphoid or mixed-lineage leukemia (trithorax homolog, Drosophila); translocated to, 6	MLLT6	chr17q21	full length	ENSG00000108292	4302	A6NFV9 /// P55198 /// Q6JHZ5 /// Q6P2C6 /// Q96I32 /// Q99882	---	600328	NP_005928	NM_005937	0006355 // regulation of transcription, DNA-dependent // traceable author statement	0005634 // nucleus // inferred from electronic annotation /// 0005634 // nucleus // inferred from direct assay /// 0005737 // cytoplasm // inferred from direct assay /// 0005739 // mitochondrion // inferred from direct assay	0005515 // protein binding // inferred from physical interaction /// 0005515 // protein binding // inferred from electronic annotation /// 0008270 // zinc ion binding // inferred from electronic annotation /// 0046872 // metal ion binding // inferred from electronic annotation	---	---	---	This probe set was annotated using the Matching Probes based pipeline to a Entrez Gene identifier using 6 transcripts. // false // Matching Probes // A	AF075118(11),AL133659(11),BC007237(11),BX648298(11),ENST00000325718(11),NM_005937(11)
205427_at	4.18454	0	1.7185		205427_at	207.219	241.398	232.81	377.159	422.696	370.712	205427_at	g5032162	gb:NM_005649.1 /DB_XREF=gi:5032162 /GEN=TCF17 /FEA=FLmRNA /CNT=34 /TID=Hs.100932.0 /TIER=FL+Stack /STK=13 /UG=Hs.100932 /LL=6940 /DEF=Homo sapiens transcription factor 17 (TCF17), mRNA. /PROD=transcription factor 17 /FL=gb:AF116030.1 gb:NM_005649.1 gb:D89928.1	NM_005649	Hs.100932	Hs.484324	chr5:178071201-178090263 (-) // 99.75 // q35.3	zinc finger protein 354A	ZNF354A	chr5q35.3	full length	ENSG00000169131	6940	A8K3U6 /// O60765 /// Q86Y64	---	602444	NP_005640	NM_005649	0006350 // transcription // inferred from electronic annotation /// 0006355 // regulation of transcription, DNA-dependent // inferred from electronic annotation /// 0006357 // regulation of transcription from RNA polymerase II promoter // traceable author statement /// 0007605 // sensory perception of sound // traceable author statement	0005622 // intracellular // inferred from electronic annotation /// 0005634 // nucleus // inferred from electronic annotation	0003676 // nucleic acid binding // inferred from electronic annotation /// 0003677 // DNA binding // inferred from electronic annotation /// 0003702 // RNA polymerase II transcription factor activity // traceable author statement /// 0008270 // zinc ion binding // inferred from electronic annotation /// 0046872 // metal ion binding // inferred from electronic annotation	---	---	---	This probe set was annotated using the Matching Probes based pipeline to a Entrez Gene identifier using 5 transcripts. // false // Matching Probes // A	AF116030(9),AK290711(9),D89928(11),ENST00000335815(9),NM_005649(9)
233757_x_at	0.520729	31.0925	1.0507		233757_x_at	315.249	320.102	295.107	319.06	331.651	326.44	233757_x_at	Hs.296769.0	gb:AK026906.1 /DB_XREF=gi:10439875 /FEA=mRNA /CNT=2 /TID=Hs.296769.0 /TIER=ConsEnd /STK=0 /UG=Hs.296769 /UG_TITLE=Homo sapiens cDNA: FLJ23253 fis, clone COL04706 /DEF=Homo sapiens cDNA: FLJ23253 fis, clone COL04706.	AK026906	Hs.296769	Hs.677406	chr1:85896663-85898718 (-) // 75.84 // p22.3	---	---	---	---	---	---	---	---	---	---	---	---	---	---	---	---	---	This probe set was annotated using the Matching Probes based pipeline to a UniGene identifier using 1 transcripts. // false // Matching Probes // A	AK026906(11)
1555259_at	-0.0584776	54.8455	0.9888		1555259_at	33.6296	30.4783	44.9265	33.3064	38.7515	34.4916	1555259_at	Hs2Affx.1.106	gb:AF465843.1 /DB_XREF=gi:28194038 /GEN=HCCS-4 /TID=Hs2Affx.1.106 /CNT=1 /FEA=FLmRNA /TIER=FL /STK=1 /NOTE=sequence(s) not in UniGene /DEF=Homo sapiens cervical cancer suppressor gene-4 protein (HCCS-4) mRNA, complete cds. /PROD=cervical cancer suppressor gene-4 protein /FL=gb:AF465843.1	AF465843	---	Hs.444451	chr2:173648841-173785771 (+) // 57.51 // q31.1	sterile alpha motif and leucine zipper containing kinase AZK	ZAK	chr2q24.2	full length	---	51776	A8K710 /// B3KPG2 /// B4DQ47 /// Q9NYL2	EC:2.7.11.25	609479	NP_057737 /// NP_598407	NM_016653 /// NM_133646	0000075 // cell cycle checkpoint // inferred from direct assay /// 0000077 // DNA damage checkpoint // inferred from mutant phenotype /// 0000186 // activation of MAPKK activity // traceable author statement /// 0006468 // protein amino acid phosphorylation // inferred from electronic annotation /// 0006468 // protein amino acid phosphorylation // inferred from direct assay /// 0006950 // respons…	0005634 // nucleus // inferred from electronic annotation /// 0005737 // cytoplasm // inferred from sequence or structural similarity /// 0005737 // cytoplasm // inferred from electronic annotation	0000166 // nucleotide binding // inferred from electronic annotation /// 0000287 // magnesium ion binding // inferred from direct assay /// 0000287 // magnesium ion binding // inferred from electronic annotation /// 0004672 // protein kinase activity // inferred from electronic annotation /// 0004674 // protein serine/threonine kinase activity // inferred from direct assay /// 0004674 // protein …	---	---	---	This probe set was annotated using the Matching Probes based pipeline to a Entrez Gene identifier using 1 transcripts. // false // Matching Probes // A	AF465843(11)
227179_at	2.69039	0.0878149	1.5136		227179_at	132.221	144.983	146.715	182.816	223.938	238.228	227179_at	Hs.96870.1	gb:AK002152.1 /DB_XREF=gi:7023857 /FEA=mRNA /CNT=37 /TID=Hs.96870.1 /TIER=Stack /STK=23 /UG=Hs.96870 /LL=27067 /UG_GENE=STAU2 /UG_TITLE=staufen (Drosophila, RNA-binding protein) homolog 2 /DEF=Homo sapiens cDNA FLJ11290 fis, clone PLACE1009622, weakly similar to MATERNAL EFFECT PROTEIN STAUFEN.	AK002152	Hs.96870	Hs.561815	chr8:74495159-74821629 (-) // 98.93 // q21.11	staufen, RNA binding protein, homolog 2 (Drosophila)	STAU2	chr8q13-q21.1	full length	ENSG00000040341	27067	A8K276 /// B7Z1I6 /// B7Z1P6 /// B7Z292 /// B7Z8B4 /// Q2TBD5 /// Q4LE57 /// Q9NUL3	---	605920	NP_055208	NM_014393	0006810 // transport // inferred from electronic annotation	0005622 // intracellular // inferred from electronic annotation /// 0005634 // nucleus // inferred from electronic annotation /// 0005737 // cytoplasm // inferred from electronic annotation /// 0005783 // endoplasmic reticulum // inferred from electronic annotation /// 0005874 // microtubule // inferred from electronic annotation	0003723 // RNA binding // inferred from electronic annotation /// 0003725 // double-stranded RNA binding // traceable author statement /// 0003725 // double-stranded RNA binding // inferred from electronic annotation	---	---	---	This probe set was annotated using the Matching Probes based pipeline to a Entrez Gene identifier using 5 transcripts. // false // Matching Probes // A	AF459097(11),AF459098(11),AK002152(11),BC008369(11),ENST00000343268(11)
202948_at	0.341892	40.8193	1.0493		202948_at	42.0213	49.316	42.6503	42.3001	50.4826	47.8161	202948_at	g4504658	gb:NM_000877.1 /DB_XREF=gi:4504658 /GEN=IL1R1 /FEA=FLmRNA /CNT=156 /TID=Hs.82112.0 /TIER=FL+Stack /STK=49 /UG=Hs.82112 /LL=3554 /DEF=Homo sapiens interleukin 1 receptor, type I (IL1R1), mRNA. /PROD=interleukin 1 receptor, type I /FL=gb:NM_000877.1 gb:M27492.1	NM_000877	Hs.82112	Hs.701982	chr2:102136833-102162766 (+) // 94.03 // q12.1	interleukin 1 receptor, type I	IL1R1	chr2q12	full length	ENSG00000115594	3554	B8ZZ73 /// B8ZZW4 /// B9A040 /// P14778 /// Q587I7 /// Q6NWP5 /// Q6NWP6	---	147810	NP_000868	NM_000877	0006955 // immune response // traceable author statement /// 0007165 // signal transduction // inferred from electronic annotation /// 0007166 // cell surface receptor linked signal transduction // traceable author statement /// 0019221 // cytokine-mediated signaling pathway // inferred from direct assay /// 0034097 // response to cytokine stimulus // inferred from direct assay /// 0045087 // inn…	0005887 // integral to plasma membrane // traceable author statement /// 0016020 // membrane // inferred from electronic annotation /// 0016020 // membrane // inferred from direct assay /// 0016021 // integral to membrane // inferred from electronic annotation /// 0031224 // intrinsic to membrane // inferred from electronic annotation	0004871 // signal transducer activity // traceable author statement /// 0004872 // receptor activity // inferred from electronic annotation /// 0004888 // transmembrane receptor activity // traceable author statement /// 0004888 // transmembrane receptor activity // inferred from electronic annotation /// 0004908 // interleukin-1 receptor activity // inferred from electronic annotation /// 000490…	Hypertrophy_model // GenMAPP	IPR013151 // Immunoglobulin // 0.0031	NP_000868.1 // span:337-359 // numtm:1 /// AAA59137.1 // span:337-359 // numtm:1 /// ENSP00000386380 // span:337-359 // numtm:1 /// ENSP00000233946 // span:337-359 // numtm:1	This probe set was annotated using the Matching Probes based pipeline to a Entrez Gene identifier using 5 transcripts. // false // Matching Probes // A	ENST00000233946(11),ENST00000409589(11),ENST00000410023(11),M27492(11),NM_000877(11)
222116_s_at	-0.545767	28.6916	0.9484		222116_s_at	503.042	514.609	522.127	513.152	479.815	468.325	222116_s_at	Hs.91973.1	gb:AL157485.1 /DB_XREF=gi:7018528 /FEA=mRNA /CNT=33 /TID=Hs.91973.1 /TIER=ConsEnd /STK=0 /UG=Hs.91973 /LL=54493 /UG_GENE=FLJ20748 /UG_TITLE=hypothetical protein /DEF=Homo sapiens mRNA; cDNA DKFZp762O207 (from clone DKFZp762O207).	AL157485	Hs.91973	Hs.369819	chr17:75524021-75530597 (-) // 87.43 // q25.3	TBC1 domain family, member 16	TBC1D16	chr17q25.3	full length	---	125058	B9A6L7 /// Q8N3Z4 /// Q8TBP0 /// Q96DH7 /// Q9NWL9	---	---	NP_061893	NM_019020	0032313 // regulation of Rab GTPase activity // inferred from electronic annotation	0005622 // intracellular // inferred from electronic annotation	0005096 // GTPase activator activity // inferred from electronic annotation /// 0005097 // Rab GTPase activator activity // inferred from electronic annotation	---	---	---	This probe set was annotated using the Matching Probes based pipeline to a Entrez Gene identifier using 2 transcripts. // false // Matching Probes // A	AL157485(11),AL512709(11)
44146_at	0.600128	26.097	1.0493		44146_at	608.329	585.545	590.261	628.466	618.618	624.71	44146_at	4871047_RC	Cluster Incl. AA045183:zk66b08.s1 Homo sapiens cDNA, 3 end /clone=IMAGE-487767 /clone_end=3' /gb=AA045183 /gi=1523385 /ug=Hs.28906 /len=548	AA045183	Hs.28906	Hs.473286	chr20:61689401-61690328 (-) // 92.26 // q13.33	glucocorticoid modulatory element binding protein 2	GMEB2	chr20q13.33	full length	ENSG00000101216	26205	B4DQS0 /// Q5JTV1 /// Q659E7 /// Q9UKD1	---	607451	NP_036516	NM_012384	0006350 // transcription // inferred from electronic annotation /// 0006355 // regulation of transcription, DNA-dependent // inferred from electronic annotation /// 0006366 // transcription from RNA polymerase II promoter // traceable author statement	0005634 // nucleus // traceable author statement /// 0005634 // nucleus // inferred from electronic annotation /// 0005634 // nucleus // inferred from direct assay /// 0005737 // cytoplasm // inferred from electronic annotation /// 0005737 // cytoplasm // inferred from direct assay	0003677 // DNA binding // inferred from electronic annotation /// 0003702 // RNA polymerase II transcription factor activity // traceable author statement /// 0005488 // binding // inferred from electronic annotation /// 0008270 // zinc ion binding // inferred from electronic annotation /// 0046872 // metal ion binding // inferred from electronic annotation	---	---	---	This probe set was annotated using the Matching Probes based pipeline to a Entrez Gene identifier using 4 transcripts. // false // Matching Probes // A	ENST00000266068(16),ENST00000370069(16),ENST00000370077(16),NM_012384(16)
209553_at	1.63394	2.13657	1.219		209553_at	169.997	190.785	187.3	206.364	236.47	225.504	209553_at	g12803042	gb:BC001001.2 /DB_XREF=gi:12803042 /FEA=FLmRNA /CNT=73 /TID=Hs.7316.0 /TIER=FL+Stack /STK=35 /UG=Hs.7316 /LL=23355 /UG_GENE=KIAA0804 /DEF=Homo sapiens, Similar to hBKLF for basic kruppel like factor, clone MGC:5362, mRNA, complete cds. /PROD=Similar to hBKLF for basic kruppel like factor /FL=gb:BC001001.2	BC001001	Hs.7316	Hs.269263	chr3:186200182-186253096 (+) // 98.38 // q27.2	vacuolar protein sorting 8 homolog (S. cerevisiae)	VPS8	chr3q27.2	full length	ENSG00000156931	23355	A8K8Q8 /// B3KPR6 /// B9EIQ1 /// Q8N3P4	---	---	NP_001009921 /// NP_056118	NM_001009921 /// NM_015303	---	---	0005488 // binding // inferred from electronic annotation /// 0005515 // protein binding // inferred from electronic annotation /// 0008270 // zinc ion binding // inferred from electronic annotation /// 0046872 // metal ion binding // inferred from electronic annotation	---	IPR001841 // Zinc finger, RING-type // 1.7E-4 /// IPR001841 // Zinc finger, RING-type // 1.7E-4	---	This probe set was annotated using the Matching Probes based pipeline to a Entrez Gene identifier using 4 transcripts. // false // Matching Probes // A	AK292423(11),ENST00000287546(11),NM_001009921(11),NM_015303(11)
1552365_at	-0.211571	47.4883	0.9636		1552365_at	62.6955	84.6991	75.4826	62.8203	76.9726	74.1692	1552365_at	Hs2.210473.1	gb:NM_033128.1 /DB_XREF=gi:14916472 /GEN=SCIN /TID=Hs2.210473.1 /CNT=44 /FEA=FLmRNA /TIER=FL /STK=5 /LL=85477 /UG=Hs.210473 /DEF=Homo sapiens scinderin (SCIN), mRNA. /PROD=scinderin /FL=gb:NM_033128.1 gb:AF276507.1 gb:BC021090.1	NM_033128	Hs.210473	Hs.655515	chr7:12576536-12659753 (+) // 90.08 // p21.3	scinderin	SCIN	chr7p21.3	full length	---	85477	A8K2U8 /// Q8NBV9 /// Q9Y6U3	---	---	NP_001106177 /// NP_149119	NM_001112706 /// NM_033128	0008285 // negative regulation of cell proliferation // inferred from mutant phenotype /// 0017156 // calcium ion-dependent exocytosis // inferred from sequence or structural similarity /// 0043065 // positive regulation of apoptosis // inferred from mutant phenotype /// 0045010 // actin nucleation // inferred from sequence or structural similarity /// 0045654 // positive regulation of megakaryoc…	0005737 // cytoplasm // inferred from sequence or structural similarity /// 0005737 // cytoplasm // inferred from electronic annotation /// 0005856 // cytoskeleton // inferred from electronic annotation /// 0005938 // cell cortex // inferred from sequence or structural similarity	0001786 // phosphatidylserine binding // inferred from sequence or structural similarity /// 0003779 // actin binding // inferred from electronic annotation /// 0003779 // actin binding // inferred from sequence or structural similarity /// 0003779 // actin binding // traceable author statement /// 0005509 // calcium ion binding // inferred from sequence or structural similarity /// 0005509 // ca…	---	---	---	This probe set was annotated using the Matching Probes based pipeline to a Entrez Gene identifier using 2 transcripts. // false // Matching Probes // A	NM_001112706(11),NM_033128(11)
224910_at	0.889491	12.8012	1.095		224910_at	486.818	486.873	468.672	501.394	520.247	559.147	224910_at	Hs.174151.1	gb:AL575747 /DB_XREF=gi:12937214 /DB_XREF=AL575747 /CLONE=CS0DI070YM20 (3 prime) /FEA=EST /CNT=151 /TID=Hs.174151.1 /TIER=Stack /STK=84 /UG=Hs.174151 /LL=316 /UG_GENE=AOX1 /UG_TITLE=aldehyde oxidase 1	AL575747	Hs.174151	Hs.632184	chr16:8854304-8856356 (-) // 76.5 // p13.2	calcium regulated heat stable protein 1, 24kDa	CARHSP1	chr16p13.2	full length	ENSG00000153048	23589	B2R4C3 /// Q9Y2V2	---	---	NP_001035941 /// NP_055131	NM_001042476 /// NM_014316	0006355 // regulation of transcription, DNA-dependent // inferred from electronic annotation /// 0007242 // intracellular signaling cascade // traceable author statement	0005737 // cytoplasm // inferred from electronic annotation	0003676 // nucleic acid binding // inferred from electronic annotation /// 0003677 // DNA binding // inferred from electronic annotation /// 0005515 // protein binding // inferred from electronic annotation /// 0019902 // phosphatase binding // non-traceable author statement	---	---	---	This probe set was annotated using the Matching Probes based pipeline to a Entrez Gene identifier using 5 transcripts. // false // Matching Probes // A	BC108283(11),ENST00000311052(10),ENST00000396593(10),NM_001042476(10),NM_014316(10)
219507_at	-1.49488	2.60885	0.7582		219507_at	666.149	646.427	694.194	522.185	609.384	409.483	219507_at	g7706163	gb:NM_016625.1 /DB_XREF=gi:7706163 /GEN=LOC51319 /FEA=FLmRNA /CNT=30 /TID=Hs.191381.0 /TIER=FL /STK=1 /UG=Hs.191381 /LL=51319 /DEF=Homo sapiens hypothetical protein (LOC51319), mRNA. /PROD=hypothetical protein /FL=gb:NM_016625.1 gb:AF208853.1	NM_016625	Hs.191381	Hs.591283	chr3:159310588-159555391 (+) // 90.42 // q25.32	arginine/serine-rich coiled-coil 1	RSRC1	chr3q25.32	full length	ENSG00000174891	51319	B4DTW0 /// Q96IZ7	---	---	NP_057709	NM_016625	0000380 // alternative nuclear mRNA splicing, via spliceosome // inferred from electronic annotation /// 0006468 // protein amino acid phosphorylation // inferred from electronic annotation /// 0006913 // nucleocytoplasmic transport // inferred from electronic annotation /// 0008380 // RNA splicing // inferred from direct assay /// 0046677 // response to antibiotic // inferred from electronic ann…	0005634 // nucleus // inferred from electronic annotation /// 0016607 // nuclear speck // inferred from electronic annotation	0005515 // protein binding // inferred from electronic annotation	---	---	---	This probe set was annotated using the Matching Probes based pipeline to a Entrez Gene identifier using 4 transcripts. // false // Matching Probes // A	AK290334(10),BC006982(10),ENST00000295930(10),NM_016625(10)
229410_at	1.16136	6.3856	1.125		229410_at	569.205	573.071	600.545	620.62	654.262	686.918	229410_at	Hs.292833.1	gb:AI659219 /DB_XREF=gi:4762789 /DB_XREF=tu02g06.x1 /CLONE=IMAGE:2249914 /FEA=EST /CNT=16 /TID=Hs.292833.1 /TIER=Stack /STK=8 /UG=Hs.292833 /UG_TITLE=ESTs	AI659219	Hs.292833	Hs.620596	chr19:16521641-16524493 (-) // 82.48 // p13.11	solute carrier family 35, member E1	SLC35E1	chr19p13.11	full length	---	79939	Q96K37 /// Q9H7U6	---	---	NP_079157	NM_024881	0006810 // transport // inferred from electronic annotation	0016020 // membrane // inferred from electronic annotation /// 0016021 // integral to membrane // inferred from electronic annotation	---	---	---	NP_079157.3 // span:165-184,188-207,220-242,252-274,281-303,313-332 // numtm:6	This probe set was annotated using the Matching Probes based pipeline to a Entrez Gene identifier using 1 transcripts. // false // Matching Probes // A	NM_024881(11)
219384_s_at	-0.0765547	53.9242	0.9915		219384_s_at	232.316	253.256	258.19	232.16	256.5	248.649	219384_s_at	g7382475	gb:NM_012091.2 /DB_XREF=gi:7382475 /GEN=ADAT1 /FEA=FLmRNA /CNT=30 /TID=Hs.188661.0 /TIER=FL /STK=6 /UG=Hs.188661 /LL=23536 /DEF=Homo sapiens adenosine deaminase, tRNA-specific 1 (ADAT1), mRNA. /PROD=adenosine deaminase, tRNA-specific 1 /FL=gb:BC002758.1 gb:AF125188.1 gb:NM_012091.2	NM_012091	Hs.188661	Hs.188661	chr16:74190573-74213865 (-) // 77.78 // q23.1	adenosine deaminase, tRNA-specific 1	ADAT1	chr16q23.1	full length	ENSG00000065457	23536	B2RBG6 /// B4DL42 /// Q9BUB4	---	604230	NP_036223	NM_012091	0006396 // RNA processing // inferred from electronic annotation /// 0008033 // tRNA processing // inferred from mutant phenotype /// 0008033 // tRNA processing // inferred from electronic annotation	---	0003723 // RNA binding // inferred from mutant phenotype /// 0003723 // RNA binding // inferred from electronic annotation /// 0004000 // adenosine deaminase activity // inferred from electronic annotation /// 0008251 // tRNA-specific adenosine deaminase activity // inferred from mutant phenotype /// 0008270 // zinc ion binding // inferred from electronic annotation /// 0016787 // hydrolase activ…	---	---	---	This probe set was annotated using the Matching Probes based pipeline to a Entrez Gene identifier using 3 transcripts. // false // Matching Probes // A	AK001687(11),ENST00000307921(11),NM_012091(11)
207127_s_at	-0.368884	38.618	0.9677		207127_s_at	1535.36	1558.88	1598.88	1517.76	1465.45	1559.02	207127_s_at	g11056058	gb:NM_021644.1 /DB_XREF=gi:11056058 /GEN=HNRPH3 /FEA=FLmRNA /CNT=8 /TID=Hs.279681.0 /TIER=FL /STK=0 /UG=Hs.279681 /LL=3189 /DEF=Homo sapiens heterogeneous nuclear ribonucleoprotein H3 (2H9) (HNRPH3), mRNA. /PROD=DKFZP586F0222 protein /FL=gb:NM_021644.1	NM_021644	Hs.279681	Hs.643472	chr10:69766568-69772031 (+) // 97.14 // q21.3	heterogeneous nuclear ribonucleoprotein H3 (2H9)	HNRNPH3	chr10q22	full length	ENSG00000096746	3189	A8K682 /// B3KRE1 /// B4DHY1 /// P31942 /// Q53F48	---	602324	NP_036339 /// NP_067676	NM_012207 /// NM_021644	0000398 // nuclear mRNA splicing, via spliceosome // non-traceable author statement /// 0006396 // RNA processing // traceable author statement /// 0006397 // mRNA processing // inferred from electronic annotation /// 0008380 // RNA splicing // traceable author statement	0005634 // nucleus // traceable author statement /// 0005634 // nucleus // inferred from electronic annotation /// 0030529 // ribonucleoprotein complex // inferred from electronic annotation /// 0030530 // heterogeneous nuclear ribonucleoprotein complex // non-traceable author statement /// 0030530 // heterogeneous nuclear ribonucleoprotein complex // traceable author statement	0000166 // nucleotide binding // inferred from electronic annotation /// 0003676 // nucleic acid binding // inferred from electronic annotation /// 0003723 // RNA binding // non-traceable author statement /// 0003723 // RNA binding // inferred from electronic annotation /// 0003723 // RNA binding // traceable author statement /// 0005515 // protein binding // inferred from physical interaction	---	---	---	This probe set was annotated using the Matching Probes based pipeline to a Entrez Gene identifier using 14 transcripts. // false // Matching Probes // A	AF132361(11),AF132362(11),AF132363(11),AF132364(11),AK091411(11),AK093710(11),AK291547(11),AK295316(10),AL117395(11),BC039824(11),ENST00000265866(11),ENST00000354695(11),NM_012207(11),NM_021644(11)
203643_at	-0.820222	15.0393	0.8974		203643_at	220.624	194.896	179.239	184.495	176.883	170.659	203643_at	g5729813	gb:NM_006494.1 /DB_XREF=gi:5729813 /GEN=ERF /FEA=FLmRNA /CNT=97 /TID=Hs.333069.0 /TIER=FL+Stack /STK=57 /UG=Hs.333069 /LL=2077 /DEF=Homo sapiens Ets2 repressor factor (ERF), mRNA. /PROD=Ets2 repressor factor /FL=gb:U15655.1 gb:NM_006494.1	NM_006494	Hs.333069	Hs.655969	chr19:47443561-47451113 (-) // 95.95 // q13.2	Ets2 repressor factor	ERF	chr19q13	full length	ENSG00000105722	2077	B7Z4R0 /// B7Z6N1 /// P50548	---	611888	NP_006485	NM_006494	0006350 // transcription // inferred from electronic annotation /// 0006355 // regulation of transcription, DNA-dependent // inferred from electronic annotation /// 0006357 // regulation of transcription from RNA polymerase II promoter // traceable author statement /// 0008283 // cell proliferation // traceable author statement	0005634 // nucleus // inferred from electronic annotation	0003677 // DNA binding // inferred from electronic annotation /// 0003700 // transcription factor activity // inferred from electronic annotation /// 0003706 // ligand-regulated transcription factor activity // traceable author statement /// 0003714 // transcription corepressor activity // traceable author statement /// 0043565 // sequence-specific DNA binding // inferred from electronic annotati…	---	---	---	This probe set was annotated using the Matching Probes based pipeline to a Entrez Gene identifier using 5 transcripts. // false // Matching Probes // A	AB209271(11),BC022231(11),ENST00000222329(11),NM_006494(11),U15655(11)
223235_s_at	-1.00782	9.00724	0.7738		223235_s_at	79.1113	99.2873	99.5154	50.7559	82.0256	86.9897	223235_s_at	g12248772	gb:AB014737.1 /DB_XREF=gi:12248772 /GEN=smap-2b /FEA=FLmRNA /CNT=120 /TID=Hs.22209.0 /TIER=FL+Stack /STK=76 /UG=Hs.22209 /LL=64094 /DEF=Homo sapiens mRNA for SMAP-2b, complete cds. /PROD=SMAP-2b /FL=gb:AB014737.1	AB014737	Hs.22209	Hs.487200	chr6:168584879-168810596 (+) // 99.86 // q27	SPARC related modular calcium binding 2	SMOC2	chr6q27	full length	ENSG00000112562	64094	A8MSZ2 /// A8MU50 /// B3KPS7 /// B4DNB1 /// Q5JSK0 /// Q7Z4C9 /// Q9H3U7	---	607223	NP_071421	NM_022138	0007165 // signal transduction // inferred from electronic annotation	0005576 // extracellular region // inferred from electronic annotation /// 0005578 // proteinaceous extracellular matrix // inferred from electronic annotation /// 0005604 // basement membrane // inferred from electronic annotation	0005509 // calcium ion binding // inferred from electronic annotation	---	---	---	This probe set was annotated using the Matching Probes based pipeline to a Entrez Gene identifier using 8 transcripts. // false // Matching Probes // A	AB014730(11),AB014737(11),AJ420521(11),BC028420(11),BC047583(11),ENST00000354536(11),ENST00000356284(11),NM_022138(11)
204319_s_at	-1.40768	3.25449	0.8529		204319_s_at	1437.45	1334.21	1255.63	1139.89	1191.54	1099.89	204319_s_at	g11184225	gb:NM_002925.2 /DB_XREF=gi:11184225 /GEN=RGS10 /FEA=FLmRNA /CNT=73 /TID=Hs.82280.0 /TIER=FL /STK=0 /UG=Hs.82280 /LL=6001 /DEF=Homo sapiens regulator of G-protein signalling 10 (RGS10), mRNA. /PROD=regulator of G-protein signaling 10 /FL=gb:NM_002925.2 gb:AF045229.1	NM_002925	Hs.82280	Hs.501200	chr10:121249496-121286015 (-) // 99.55 // q26.11	regulator of G-protein signaling 10	RGS10	chr10q25	full length	ENSG00000148908	6001	B1AMR8 /// O43665	---	602856	NP_001005339 /// NP_002916	NM_001005339 /// NM_002925	0009968 // negative regulation of signal transduction // inferred from electronic annotation	---	0004871 // signal transducer activity // inferred from electronic annotation /// 0005515 // protein binding // inferred from physical interaction /// 0005515 // protein binding // inferred from electronic annotation	Calcium_regulation_in_cardiac_cells // GenMAPP /// Smooth_muscle_contraction // GenMAPP	---	---	This probe set was annotated using the Matching Probes based pipeline to a Entrez Gene identifier using 8 transcripts. // false // Matching Probes // A	AF045229(11),AK290773(11),BC009361(11),ENST00000369101(11),ENST00000369103(11),ENST00000392865(11),NM_001005339(11),NM_002925(11)
239550_at	0.763498	18.2025	1.0979		239550_at	39.3193	46.2773	40.9921	48.1679	46.3134	44.2455	239550_at	Hs.167015.0	gb:AI311458 /DB_XREF=gi:4006329 /DB_XREF=qo86a10.x1 /CLONE=IMAGE:1915386 /FEA=EST /CNT=5 /TID=Hs.167015.0 /TIER=ConsEnd /STK=4 /UG=Hs.167015 /UG_TITLE=ESTs, Highly similar to ROR1_HUMAN NUCLEAR RECEPTOR ROR-ALPHA-1 (H.sapiens)	AI311458	Hs.167015	Hs.560343	chr15:59255555-59255949 (+) // 100.0 // q22.2	RAR-related orphan receptor A	RORA	chr15q21.3	full length	---	6095	B6ZGS4 /// P35398 /// Q495X4 /// Q59E95	---	600825	NP_002934 /// NP_599022 /// NP_599023 /// NP_599024	NM_002943 /// NM_134260 /// NM_134261 /// NM_134262	0006350 // transcription // inferred from electronic annotation /// 0006355 // regulation of transcription, DNA-dependent // inferred from electronic annotation /// 0006809 // nitric oxide biosynthetic process // inferred from electronic annotation /// 0007165 // signal transduction // non-traceable author statement /// 0021702 // cerebellar Purkinje cell differentiation // inferred from electron…	0005634 // nucleus // inferred from electronic annotation	0003677 // DNA binding // inferred from electronic annotation /// 0003700 // transcription factor activity // inferred from direct assay /// 0003700 // transcription factor activity // inferred from electronic annotation /// 0003707 // steroid hormone receptor activity // inferred from electronic annotation /// 0004872 // receptor activity // inferred from electronic annotation /// 0004879 // lig…	Nuclear_Receptors // GenMAPP	---	---	This probe set was annotated using the Accession mapped clusters based pipeline to a UniGene identifier using 5 transcripts. // false // Accession mapped clusters // E	AI311458,BG149660,BF431317,BF222640,BE644757
208281_x_at	1.33015	4.29728	1.193		208281_x_at	15.6059	15.2431	17.6605	21.1158	18.4278	18.3297	208281_x_at	g11036657	gb:NM_020364.1 /DB_XREF=gi:11036657 /GEN=DAZ3 /FEA=FLmRNA /CNT=2 /TID=Hs.283812.0 /TIER=FL /STK=0 /UG=Hs.283812 /LL=57054 /DEF=Homo sapiens deleted in azoospermia 3 (DAZ3), mRNA. /PROD=deleted in azoospermia 3 /FL=gb:NM_020364.1 gb:AF248481.1	NM_020364	Hs.283812	Hs.592257	chrY:23775090-23845242 (+) // 98.74 // q11.223 /// chrY:25389476-25460926 (+) // 91.82 // q11.223	deleted in azoospermia 1 /// deleted in azoospermia 2 /// deleted in azoospermia 3 /// deleted in azoospermia 4 /// similar to deleted in azoospermia-like	DAZ1 /// DAZ2 /// DAZ3 /// DAZ4 /// LOC732447	chrYq11.223	full length	ENSG00000187191 /// ENSG00000188120 /// ENSG00000205916 /// ENSG00000205944	1617 /// 57054 /// 57055 /// 57135 /// 732447	B4DZ07 /// B7Z7Q9 /// Q13117 /// Q1RMF9 /// Q2KHN7 /// Q658T2 /// Q6PY97 /// Q6S4N0 /// Q86SG3 /// Q96P42 /// Q9NQZ3 /// Q9NR90	---	400003 /// 400026 /// 400027	NP_001005375 /// NP_001005785 /// NP_001005786 /// NP_004072 /// NP_065096 /// NP_065097 /// NP_065153 /// XP_001718635 /// XP_001720157 /// XP_001722827	NM_001005375 /// NM_001005785 /// NM_001005786 /// NM_004081 /// NM_020363 /// NM_020364 /// NM_020420 /// XM_001718583 /// XM_001720105 /// XM_001722775	0007275 // multicellular organismal development // inferred from electronic annotation /// 0007283 // spermatogenesis // inferred from electronic annotation /// 0007338 // single fertilization // traceable author statement /// 0030154 // cell differentiation // inferred from electronic annotation /// 0045948 // positive regulation of translational initiation // inferred from direct assay	0005634 // nucleus // inferred from electronic annotation /// 0005737 // cytoplasm // inferred from electronic annotation	0000166 // nucleotide binding // inferred from electronic annotation /// 0003676 // nucleic acid binding // inferred from electronic annotation /// 0003723 // RNA binding // inferred from electronic annotation /// 0003723 // RNA binding // traceable author statement /// 0005515 // protein binding // inferred from physical interaction /// 0008494 // translation activator activity // inferred from …	---	---	---	This probe set was annotated using the Matching Probes based pipeline to a Entrez Gene identifier using 30 transcripts. // true // Matching Probes // A	uc004fvl.1(11),uc004fvm.1(11),uc004fvn.1(11),uc004fvq.1(11),uc004fvr.1(11),uc004fvs.1(11),uc004fvt.1(11),uc004fvv.1(11),uc004fvw.1(11),uc004fwk.1(11),uc004fwl.1(11),uc004fwm.1(11),uc004fwn.1(11),uc004fwo.1(11),uc004fwp.1(11),uc004fwr.1(11),NM_004081(11),NM_001005785(11),NM_020364(11),NM_020363(11),NM_020420(11),NM_001005375(11),ENST00000405239(11),ENST00000303652(11),ENST00000382449(11),ENST00000…
218316_at	-0.946588	10.7328	0.9032		218316_at	839.887	888.171	842.965	759.312	829.024	736.049	218316_at	g6912713	gb:NM_012460.1 /DB_XREF=gi:6912713 /GEN=TIMM9 /FEA=FLmRNA /CNT=100 /TID=Hs.323914.0 /TIER=FL /STK=3 /UG=Hs.323914 /LL=26520 /DEF=Homo sapiens translocase of inner mitochondrial membrane 9 (yeast) homolog (TIMM9), mRNA. /PROD=translocase of inner mitochondrial membrane 9(yeast) homolog /FL=gb:NM_012460.1 gb:AF150100.1 gb:AF152353.1	NM_012460	Hs.323914	Hs.440525	chr14:57944964-57963628 (-) // 91.24 // q23.1	translocase of inner mitochondrial membrane 9 homolog (yeast)	TIMM9	chr14q21	full length	ENSG00000100575	26520	B2R584 /// Q9Y5J7	---	607384	NP_036592	NM_012460	0006626 // protein targeting to mitochondrion // traceable author statement /// 0006626 // protein targeting to mitochondrion // inferred from electronic annotation /// 0006810 // transport // inferred from electronic annotation /// 0007605 // sensory perception of sound // traceable author statement /// 0015031 // protein transport // inferred from electronic annotation /// 0045039 // protein im…	0005739 // mitochondrion // inferred from electronic annotation /// 0005739 // mitochondrion // inferred from direct assay /// 0005743 // mitochondrial inner membrane // inferred from electronic annotation /// 0005743 // mitochondrial inner membrane // traceable author statement /// 0005744 // mitochondrial inner membrane presequence translocase complex // traceable author statement /// 0016020 /…	0005515 // protein binding // inferred from electronic annotation /// 0008270 // zinc ion binding // traceable author statement /// 0008270 // zinc ion binding // inferred from electronic annotation /// 0046872 // metal ion binding // inferred from electronic annotation	---	---	---	This probe set was annotated using the Matching Probes based pipeline to a Entrez Gene identifier using 2 transcripts. // false // Matching Probes // A	AF150100(11),ENST00000395159(11)
233446_at	-1.38769	3.36652	0.7355		233446_at	77.6841	70.4708	71.3255	72.4311	44.5878	48.1057	233446_at	Hs.287436.0	gb:AU145336 /DB_XREF=gi:11006857 /DB_XREF=AU145336 /CLONE=HEMBA1004554 /FEA=mRNA /CNT=4 /TID=Hs.287436.0 /TIER=ConsEnd /STK=1 /UG=Hs.287436 /UG_TITLE=Homo sapiens cDNA FLJ11655 fis, clone HEMBA1004554	AU145336	Hs.287436	Hs.194725	chr18:53303284-53304835 (+) // 99.68 // q21.31	one cut homeobox 2	ONECUT2	chr18q21.1-q21.2	full length	ENSG00000119547	9480	O95948	---	604894	NP_004843	NM_004852	0001889 // liver development // inferred from electronic annotation /// 0001952 // regulation of cell-matrix adhesion // inferred from electronic annotation /// 0002064 // epithelial cell development // inferred from electronic annotation /// 0006350 // transcription // inferred from electronic annotation /// 0006355 // regulation of transcription, DNA-dependent // inferred from electronic annota…	0005634 // nucleus // inferred from electronic annotation	0003677 // DNA binding // inferred from electronic annotation /// 0003700 // transcription factor activity // inferred from electronic annotation /// 0003702 // RNA polymerase II transcription factor activity // traceable author statement /// 0043565 // sequence-specific DNA binding // inferred from electronic annotation	---	---	---	This probe set was annotated using the Matching Probes based pipeline to a Entrez Gene identifier using 2 transcripts. // false // Matching Probes // A	ENST00000262095(11),NM_004852(11)
1552312_a_at	0.342881	40.8193	1.049		1552312_a_at	100.407	100.483	120.122	118.722	113.704	103.63	1552312_a_at	Hs2.28785.1	gb:NM_005927.3 /DB_XREF=gi:21314642 /GEN=MFAP3 /TID=Hs2.28785.1 /CNT=30 /FEA=FLmRNA /TIER=FL+Stack /STK=8 /LL=4238 /UG=Hs.28785 /DEF=Homo sapiens microfibrillar-associated protein 3 (MFAP3), mRNA. /PROD=microfibrillar-associated protein 3 /FL=gb:NM_005927.3 gb:BC026244.1	NM_005927	Hs.28785	Hs.432818	chr5:153398745-153414953 (+) // 89.47 // q33.2	microfibrillar-associated protein 3	MFAP3	chr5q32-q33.2	full length	ENSG00000037749	4238	B2RDK0 /// B4DKA1 /// P55082	---	600491	NP_001128509 /// NP_005918	NM_001135037 /// NM_005927 /// NR_024152	---	0005886 // plasma membrane // inferred from electronic annotation /// 0016020 // membrane // inferred from electronic annotation /// 0016021 // integral to membrane // inferred from electronic annotation	---	---	IPR013106 // Immunoglobulin V-set // 0.0090	NP_005918.1 // span:5-22,148-170 // numtm:2 /// NP_001128509.1 // span:4-26 // numtm:1 /// AAH26244.1 // span:5-22,148-170 // numtm:2 /// ENSP00000322956 // span:5-22,148-170 // numtm:2	This probe set was annotated using the Matching Probes based pipeline to a Entrez Gene identifier using 5 transcripts. // false // Matching Probes // A	BC026244(11),ENST00000322602(10),NM_001135037(10),NM_005927(10),NR_024152(10)
201761_at	0.356148	39.7077	1.0336		201761_at	3348.15	3453.71	3427.47	3692.99	3430.07	3455.32	201761_at	g13699869	gb:NM_006636.2 /DB_XREF=gi:13699869 /GEN=MTHFD2 /FEA=FLmRNA /CNT=242 /TID=Hs.154672.0 /TIER=FL+Stack /STK=67 /UG=Hs.154672 /LL=10797 /DEF=Homo sapiens methylene tetrahydrofolate dehydrogenase (NAD+ dependent), methenyltetrahydrofolate cyclohydrolase (MTHFD2), nuclear gene encoding mitochondrial protein, mRNA. /PROD=methylene tetrahydrofolate dehydrogenase (NAD+dependent), methenyltetrahydrofolate…	NM_006636	Hs.154672	Hs.469030	chr2:74279219-74295920 (+) // 99.86 // p13.1	methylenetetrahydrofolate dehydrogenase (NADP+ dependent) 2, methenyltetrahydrofolate cyclohydrolase	MTHFD2	chr2p13.1	full length	ENSG00000065911	10797	B2R7W0 /// B4DY35 /// B8ZZU9 /// B9A062 /// P13995 /// Q7Z650	EC:1.5.1.15 /// EC:3.5.4.9	604887	NP_001035499 /// NP_006627	NM_001040409 /// NM_006636 /// NR_027405	0006730 // one-carbon compound metabolic process // inferred from electronic annotation /// 0008152 // metabolic process // inferred from electronic annotation /// 0009396 // folic acid and derivative biosynthetic process // inferred from electronic annotation /// 0046653 // tetrahydrofolate metabolic process // inferred from direct assay /// 0055114 // oxidation reduction // inferred from electr…	0005739 // mitochondrion // inferred from sequence or structural similarity /// 0005739 // mitochondrion // inferred from electronic annotation	0000287 // magnesium ion binding // inferred from direct assay /// 0000287 // magnesium ion binding // inferred from electronic annotation /// 0003824 // catalytic activity // inferred from electronic annotation /// 0004477 // methenyltetrahydrofolate cyclohydrolase activity // inferred from sequence or structural similarity /// 0004477 // methenyltetrahydrofolate cyclohydrolase activity // infer…	Nucleotide_Metabolism // GenMAPP	---	---	This probe set was annotated using the Matching Probes based pipeline to a Entrez Gene identifier using 10 transcripts. // false // Matching Probes // A	BC001548(11),BC015062(11),BC017054(11),ENST00000264090(11),ENST00000394050(11),ENST00000394053(11),ENST00000409601(11),ENST00000409804(11),NM_006636(11),NR_027405(11)
204504_s_at	-0.456575	33.6071	0.9544		204504_s_at	558.151	555.264	526.669	491.86	536.453	537.715	204504_s_at	g5803030	gb:NM_003609.1 /DB_XREF=gi:5803030 /GEN=HIRIP3 /FEA=FLmRNA /CNT=77 /TID=Hs.26484.0 /TIER=FL+Stack /STK=20 /UG=Hs.26484 /LL=8479 /DEF=Homo sapiens HIRA-interacting protein 3 (HIRIP3), mRNA. /PROD=HIRA-interacting protein 3 /FL=gb:NM_003609.1 gb:BC000588.1	NM_003609	Hs.26484	Hs.592046	chr16:29911817-29914817 (-) // 96.88 // p11.2	HIRA interacting protein 3	HIRIP3	chr16p11.2	full length	ENSG00000149929	8479	B2R6A9 /// B3KQL0 /// Q9BW71	---	603365	NP_003600	NM_003609	0006333 // chromatin assembly or disassembly // traceable author statement	0005634 // nucleus // inferred from direct assay /// 0005634 // nucleus // inferred from electronic annotation /// 0005634 // nucleus // traceable author statement	0005515 // protein binding // inferred from physical interaction	---	---	---	This probe set was annotated using the Matching Probes based pipeline to a Entrez Gene identifier using 5 transcripts. // false // Matching Probes // A	AK075145(11),BC000588(11),ENST00000279392(11),ENST00000352552(11),NM_003609(11)
208393_s_at	1.32863	4.29728	1.1599		208393_s_at	575.633	647.634	613.47	672.776	739.552	717.235	208393_s_at	g5032016	gb:NM_005732.1 /DB_XREF=gi:5032016 /GEN=RAD50 /FEA=FLmRNA /CNT=2 /TID=Hs.41587.0 /TIER=FL /STK=1 /UG=Hs.41587 /LL=10111 /DEF=Homo sapiens RAD50 (S. cerevisiae) homolog (RAD50), mRNA. /PROD=RAD50 (S. cerevisiae) homolog /FL=gb:NM_005732.1	NM_005732	Hs.41587	Hs.655835	chr5:131920929-132006065 (+) // 97.6 // q31.1	RAD50 homolog (S. cerevisiae)	RAD50	chr5q31	full length	ENSG00000113522	10111	A5D6Y3 /// A8K3I2 /// B9EGF5 /// Q32P42 /// Q92878	---	604040	NP_005723 /// NP_597816	NM_005732 /// NM_133482	0000019 // regulation of mitotic recombination // inferred from direct assay /// 0000723 // telomere maintenance // traceable author statement /// 0006281 // DNA repair // inferred from electronic annotation /// 0006281 // DNA repair // inferred from direct assay /// 0006302 // double-strand break repair // inferred from mutant phenotype /// 0006302 // double-strand break repair // traceable auth…	0000781 // chromosome, telomeric region // inferred from electronic annotation /// 0000784 // nuclear chromosome, telomeric region // inferred from direct assay /// 0005634 // nucleus // inferred from electronic annotation /// 0005694 // chromosome // inferred from electronic annotation /// 0030870 // Mre11 complex // inferred from direct assay /// 0030870 // Mre11 complex // traceable author sta…	0000014 // single-stranded DNA specific endodeoxyribonuclease activity // inferred from direct assay /// 0000166 // nucleotide binding // inferred from electronic annotation /// 0003677 // DNA binding // traceable author statement /// 0004518 // nuclease activity // inferred from electronic annotation /// 0005515 // protein binding // inferred from physical interaction /// 0005524 // ATP binding …	---	---	---	This probe set was annotated using the Matching Probes based pipeline to a Entrez Gene identifier using 9 transcripts. // false // Matching Probes // A	AF057299(11),AF057300(11),BC136436(11),ENST00000265335(11),ENST00000378810(11),ENST00000378823(11),NM_005732(11),NM_133482(11),U63139(11)
209929_s_at	0.209544	48.2733	1.0222		209929_s_at	419.699	396.787	430.194	423.047	446.706	404.902	209929_s_at	g5031140	gb:AF091453.1 /DB_XREF=gi:5031140 /GEN=NEMO /FEA=FLmRNA /CNT=38 /TID=Hs.43505.1 /TIER=FL /STK=2 /UG=Hs.43505 /LL=8517 /DEF=Homo sapiens NEMO protein (NEMO) mRNA, complete cds. /PROD=NEMO protein /FL=gb:AF091453.1	AF091453	Hs.43505	Hs.43505	chrX:153429328-153446454 (+) // 91.5 // q28 /// chrX:153520860-153529743 (-) // 73.32 // q28	inhibitor of kappa light polypeptide gene enhancer in B-cells, kinase gamma	IKBKG	chrXq28	full length	ENSG00000073009	8517	A6NG82 /// A8MQ29 /// A8MV29 /// Q7LBY6 /// Q7Z7F1 /// Q9Y6K9	---	300248 /// 300291 /// 300301 /// 300584 /// 300636 /// 300640 /// 308300	NP_001093326 /// NP_001093327 /// NP_001138727 /// NP_003630	NM_001099856 /// NM_001099857 /// NM_001145255 /// NM_003639	0001782 // B cell homeostasis // inferred from electronic annotation /// 0006350 // transcription // inferred from electronic annotation /// 0006355 // regulation of transcription, DNA-dependent // inferred from electronic annotation /// 0006917 // induction of apoptosis // traceable author statement /// 0006955 // immune response // traceable author statement /// 0007249 // I-kappaB kinase/NF-ka…	0005622 // intracellular // inferred from direct assay /// 0005634 // nucleus // inferred from electronic annotation /// 0005737 // cytoplasm // inferred from direct assay /// 0005737 // cytoplasm // inferred from electronic annotation /// 0005829 // cytosol // not recorded /// 0008385 // IkappaB kinase complex // traceable author statement /// 0044444 // cytoplasmic part // inferred from direct …	0004871 // signal transducer activity // traceable author statement /// 0005515 // protein binding // inferred from physical interaction /// 0008270 // zinc ion binding // inferred from electronic annotation /// 0016301 // kinase activity // inferred from electronic annotation /// 0046872 // metal ion binding // inferred from electronic annotation	Apoptosis // GenMAPP /// Apoptosis_GenMAPP // GenMAPP	---	---	This probe set was annotated using the Matching Probes based pipeline to a Entrez Gene identifier using 20 transcripts. // false // Matching Probes // A	AF062089(11),AF074382(11),AF091453(11),AF261086(11),AY114157(11),BC000299(11),BC012114(11),BC046922(11),BC050612(11),ENST00000263518(10),ENST00000369601(11),ENST00000369602(11),ENST00000369606(11),ENST00000369607(11),ENST00000369609(11),ENST00000393549(11),NM_001099856(11),NM_001099857(11),NM_001145255(11),NM_003639(11)
240445_at	0.778219	17.0795	1.1013		240445_at	20.5588	23.7247	22.8715	23.7247	23.7247	26.4761	240445_at	Hs.131366.0	gb:AV699513 /DB_XREF=gi:10301484 /DB_XREF=AV699513 /CLONE=GKCDLA08 /FEA=EST /CNT=4 /TID=Hs.131366.0 /TIER=ConsEnd /STK=4 /UG=Hs.131366 /UG_TITLE=ESTs	AV699513	Hs.131366	Hs.657099	chr5:140608460-140609117 (+) // 36.15 // q31.3	---	---	---	est	---	---	---	---	---	---	---	---	---	---	---	---	---	This probe set was annotated using the Accession mapped clusters based pipeline to a UniGene identifier using 3 transcripts. // false // Accession mapped clusters // E	AW299445,AW105044,AV699375
225107_at	1.31949	4.29728	1.4304		225107_at	182.59	220.547	220.519	201.242	351.579	367.292	225107_at	Hs.232400.1	gb:AI963008 /DB_XREF=gi:5755721 /DB_XREF=wt26a08.x1 /CLONE=IMAGE:2508566 /FEA=mRNA /CNT=151 /TID=Hs.232400.1 /TIER=Stack /STK=43 /UG=Hs.232400 /UG_TITLE=Homo sapiens cDNA: FLJ22720 fis, clone HSI14320	AI963008	Hs.232400	Hs.487774	chr7:26195794-26198260 (-) // 98.18 // p15.2	heterogeneous nuclear ribonucleoprotein A2/B1	HNRNPA2B1	chr7p15	full length	ENSG00000122566	3181	B8ZZ37 /// B9ZVP1 /// P22626	---	600124	NP_002128 /// NP_112533	NM_002137 /// NM_031243	0000398 // nuclear mRNA splicing, via spliceosome // not recorded /// 0000398 // nuclear mRNA splicing, via spliceosome // inferred by curator /// 0006397 // mRNA processing // inferred from direct assay /// 0006397 // mRNA processing // inferred from electronic annotation /// 0008380 // RNA splicing // inferred from electronic annotation /// 0050658 // RNA transport // inferred from direct assay	0005634 // nucleus // inferred from electronic annotation /// 0005681 // spliceosome // inferred from direct assay /// 0005681 // spliceosome // inferred from electronic annotation /// 0005737 // cytoplasm // inferred from electronic annotation /// 0030529 // ribonucleoprotein complex // inferred from electronic annotation /// 0030530 // heterogeneous nuclear ribonucleoprotein complex // inferred…	0000166 // nucleotide binding // inferred from electronic annotation /// 0003676 // nucleic acid binding // inferred from electronic annotation /// 0003723 // RNA binding // inferred from direct assay /// 0003723 // RNA binding // inferred from electronic annotation /// 0003723 // RNA binding // traceable author statement /// 0005515 // protein binding // inferred from physical interaction /// 00…	mRNA_processing_Reactome // GenMAPP	---	---	This probe set was annotated using the Matching Probes based pipeline to a Entrez Gene identifier using 5 transcripts. // false // Matching Probes // A	BX537494(11),ENST00000354667(11),ENST00000356674(11),NM_002137(11),NM_031243(11)
213390_at	-0.130448	51.5855	0.989		213390_at	1890.35	1834.31	1783.8	1830.49	1810.13	1805.75	213390_at	Hs.72134.0	gb:AB028987.1 /DB_XREF=gi:5689464 /GEN=KIAA1064 /FEA=mRNA /CNT=39 /TID=Hs.72134.0 /TIER=Stack /STK=17 /UG=Hs.72134 /LL=23211 /DEF=Homo sapiens mRNA for KIAA1064 protein, partial cds. /PROD=KIAA1064 protein	AB028987	Hs.72134	Hs.104661	chr19:52259288-52281538 (-) // 94.89 // q13.32	zinc finger CCCH-type containing 4	ZC3H4	chr19q13.32	full length	ENSG00000130749	23211	Q9UPT8	---	---	NP_055983	NM_015168	---	---	0003676 // nucleic acid binding // inferred from electronic annotation /// 0008270 // zinc ion binding // inferred from electronic annotation /// 0046872 // metal ion binding // inferred from electronic annotation	---	---	---	This probe set was annotated using the Matching Probes based pipeline to a Entrez Gene identifier using 2 transcripts. // false // Matching Probes // A	ENST00000253048(11),NM_015168(11)
232069_at	0.206803	48.2733	1.0292		232069_at	164.983	168.682	171.316	151.691	192.917	177.59	232069_at	Hs.134970.0	gb:AL117589.1 /DB_XREF=gi:5912152 /GEN=DKFZp434N178 /FEA=mRNA /CNT=15 /TID=Hs.134970.0 /TIER=ConsEnd /STK=0 /UG=Hs.134970 /LL=26153 /DEF=Homo sapiens mRNA; cDNA DKFZp434N178 (from clone DKFZp434N178); partial cds. /PROD=hypothetical protein	AL117589	Hs.134970	Hs.134970	chr14:103707902-103716984 (+) // 99.14 // q32.33	kinesin family member 26A	KIF26A	chr14q32.33	full length	ENSG00000066735	26153	B0I1R4 /// Q9H5Z5 /// Q9ULI4	---	---	NP_056471	NM_015656	0007018 // microtubule-based movement // inferred from electronic annotation	0005874 // microtubule // inferred from electronic annotation /// 0005875 // microtubule associated complex // inferred from electronic annotation	0000166 // nucleotide binding // inferred from electronic annotation /// 0003774 // motor activity // inferred from electronic annotation /// 0003777 // microtubule motor activity // inferred from electronic annotation /// 0005524 // ATP binding // inferred from electronic annotation	---	---	---	This probe set was annotated using the Matching Probes based pipeline to a Entrez Gene identifier using 2 transcripts. // false // Matching Probes // A	BC009415(11),NM_015656(11)
200776_s_at	1.3489	4.04336	1.1909		200776_s_at	765.378	874.18	880.939	1040.84	918.352	1041.58	200776_s_at	Hs.155291.0	gb:AL518328 /DB_XREF=gi:12781821 /DB_XREF=AL518328 /CLONE=CS0DA009YK18 (3 prime) /FEA=FLmRNA /CNT=479 /TID=Hs.155291.0 /TIER=Stack /STK=13 /UG=Hs.155291 /LL=9689 /UG_GENE=KIAA0005 /UG_TITLE=KIAA0005 gene product /FL=gb:D13630.1 gb:NM_014670.1	AL518328	Hs.155291	Hs.355983	chr2:201384555-201396805 (+) // 97.0 // q33.1 /// chr3:117845756-117848261 (-) // 72.0 // q13.31	basic leucine zipper and W2 domains 1 /// basic leucine zipper and W2 domains 1 like 1	BZW1 /// BZW1L1	chr2q33 /// chr3q13.31	full length	ENSG00000082153	151579 /// 9689	B3KU41 /// B4DLZ8 /// B4DWF7 /// Q3LIC9 /// Q53FN7 /// Q7L1Q6	---	---	NP_055485 /// XP_001721222 /// XP_045290 /// XP_943726	NM_014670 /// NR_026584 /// XM_001721170 /// XM_045290 /// XM_938633	0006350 // transcription // inferred from electronic annotation /// 0006355 // regulation of transcription, DNA-dependent // inferred from electronic annotation	0005737 // cytoplasm // inferred from direct assay	0005488 // binding // inferred from electronic annotation /// 0005515 // protein binding // inferred from physical interaction	---	---	---	This probe set was annotated using the Matching Probes based pipeline to a Entrez Gene identifier using 9 transcripts. // true // Matching Probes // A	uc002uwc.1(11),NM_014670(11),NR_026584(11),ENST00000409600(11),ENST00000409521(11),ENST00000353957(11),ENST00000409226(11),AK301511(11),AL833518(11),BC001804(11)
209111_at	-0.965334	10.3574	0.8988		209111_at	1448.62	1464.64	1575.32	1287.65	1311.85	1436.82	209111_at	g13278761	gb:BC004155.1 /DB_XREF=gi:13278761 /FEA=FLmRNA /CNT=161 /TID=Hs.216354.0 /TIER=FL /STK=0 /UG=Hs.216354 /LL=6048 /UG_GENE=RNF5 /DEF=Homo sapiens, ring finger protein 5, clone MGC:2407, mRNA, complete cds. /PROD=ring finger protein 5 /FL=gb:NM_006913.1 gb:AB056869.1 gb:BC004155.1	BC004155	Hs.216354	Hs.718462	chr6:32254262-32256547 (+) // 95.39 // p21.32 /// chr6_cox_hap1:3553472-3555757 (+) // 95.1 // /// chr6_qbl_hap2:3361251-3363536 (+) // 95.39 // /// chr8:38576870-38577879 (-) // 91.05 // p11.23	ring finger protein 5	RNF5	chr6p21.3	full length	ENSG00000183574 /// ENSG00000204308 /// ENSG00000206254	6048	A6NEX8 /// A6NN28 /// B4DJS6 /// Q99942	---	602677	NP_008844	NM_006913	0019941 // modification-dependent protein catabolic process // inferred from electronic annotation	0016020 // membrane // inferred from electronic annotation /// 0016021 // integral to membrane // inferred from electronic annotation	0005515 // protein binding // inferred from physical interaction /// 0005515 // protein binding // inferred from electronic annotation /// 0005515 // protein binding // traceable author statement /// 0008270 // zinc ion binding // traceable author statement /// 0008270 // zinc ion binding // inferred from electronic annotation /// 0016874 // ligase activity // inferred from electronic annotation …	---	---	uc003oaj.1 // span:118-140,160-179 // numtm:2 /// uc003rmq.1 // span:118-140,160-179 // numtm:2 /// uc003seh.1 // span:118-140,160-179 // numtm:2 /// NP_008844.1 // span:118-140,160-179 // numtm:2 /// AAH04155.1 // span:118-140,160-179 // numtm:2 /// AAI11393.1 // span:118-140,160-179 // numtm:2 /// ENSP00000372633 // span:118-140,160-179 // numtm:2 /// ENSP00000372776 // span:118-140,160-179 // …	This probe set was annotated using the Matching Probes based pipeline to a Entrez Gene identifier using 8 transcripts. // false // Matching Probes // A	BC004155(11),BC111392(11),ENST00000375085(11),ENST00000375087(11),ENST00000375094(11),ENST00000383149(10),ENST00000383289(11),NM_006913(11)
225200_at	0.477935	33.6071	1.0608		225200_at	517.017	568.649	561.649	596.484	622.12	531.193	225200_at	Hs.264915.0	gb:AU151106 /DB_XREF=gi:11012627 /DB_XREF=AU151106 /CLONE=NT2RP2004399 /FEA=mRNA /CNT=112 /TID=Hs.264915.0 /TIER=Stack /STK=29 /UG=Hs.264915 /UG_TITLE=Homo sapiens cDNA FLJ12908 fis, clone NT2RP2004399	AU151106	Hs.264915	Hs.388087	chr3:16274033-16281480 (-) // 81.86 // p24.3	DPH3, KTI11 homolog (S. cerevisiae)	DPH3	chr3p24.3	full length	---	285381	Q96FX2	---	608959	NP_001040899 /// NP_996662	NM_001047434 /// NM_206831	0017183 // peptidyl-diphthamide biosynthetic process from peptidyl-histidine // inferred from sequence or structural similarity /// 0050709 // negative regulation of protein secretion // inferred from direct assay /// 0051099 // positive regulation of binding // inferred from direct assay	0005634 // nucleus // inferred from direct assay /// 0005634 // nucleus // inferred from electronic annotation /// 0005737 // cytoplasm // inferred from direct assay /// 0005737 // cytoplasm // inferred from electronic annotation	0005515 // protein binding // inferred from physical interaction /// 0008270 // zinc ion binding // inferred from electronic annotation /// 0046872 // metal ion binding // inferred from electronic annotation	---	---	---	This probe set was annotated using the Matching Probes based pipeline to a Entrez Gene identifier using 2 transcripts. // false // Matching Probes // A	NM_001047434(11),NM_206831(11)
201514_s_at	-0.0141556	56.6382	0.9982		201514_s_at	675.305	785.178	680.459	718.832	660.124	756.149	201514_s_at	g5031702	gb:NM_005754.1 /DB_XREF=gi:5031702 /GEN=G3BP /FEA=FLmRNA /CNT=252 /TID=Hs.220689.0 /TIER=FL+Stack /STK=12 /UG=Hs.220689 /LL=10146 /DEF=Homo sapiens Ras-GTPase-activating protein SH3-domain-binding protein (G3BP), mRNA. /PROD=Ras-GTPase-activating protein SH3-domain-bindingprotein /FL=gb:U32519.1 gb:NM_005754.1	NM_005754	Hs.220689	Hs.587054	chr5:151131727-151164084 (+) // 98.93 // q33.1 /// chr2:135984344-135986075 (-) // 91.35 // q21.3	GTPase activating protein (SH3 domain) binding protein 1	G3BP1	chr5q33.1	full length	ENSG00000145907	10146	B7Z8K4 /// Q13283 /// Q32P45 /// Q53HH4 /// Q5HYE9 /// Q5U0Q1 /// Q6FI03 /// Q6ZP53	---	608431	NP_005745 /// NP_938405	NM_005754 /// NM_198395	0006810 // transport // inferred from electronic annotation /// 0007265 // Ras protein signal transduction // traceable author statement	0005622 // intracellular // inferred from electronic annotation /// 0005634 // nucleus // traceable author statement /// 0005634 // nucleus // inferred from electronic annotation /// 0005737 // cytoplasm // inferred from electronic annotation /// 0005737 // cytoplasm // inferred from direct assay /// 0005886 // plasma membrane // inferred from electronic annotation /// 0016020 // membrane // infe…	0000166 // nucleotide binding // inferred from electronic annotation /// 0003676 // nucleic acid binding // inferred from electronic annotation /// 0003677 // DNA binding // inferred from electronic annotation /// 0003723 // RNA binding // inferred from electronic annotation /// 0004003 // ATP-dependent DNA helicase activity // traceable author statement /// 0004004 // ATP-dependent RNA helicase …	---	IPR002075 // Nuclear transport factor 2 // 4.3E-12	---	This probe set was annotated using the Matching Probes based pipeline to a Entrez Gene identifier using 9 transcripts. // false // Matching Probes // A	AK303580(9),BC006997(11),BC108278(11),ENST00000274596(11),ENST00000356245(11),ENST00000394123(11),NM_005754(11),NM_198395(11),U32519(11)
209604_s_at	-1.82297	1.04006	0.7917		209604_s_at	883.495	745.965	749.32	596.983	644.448	636.895	209604_s_at	g13111765	gb:BC003070.1 /DB_XREF=gi:13111765 /FEA=FLmRNA /CNT=105 /TID=Hs.169946.0 /TIER=FL /STK=0 /UG=Hs.169946 /LL=2625 /UG_GENE=GATA3 /DEF=Homo sapiens, GATA-binding protein 3, clone MGC:2346, mRNA, complete cds. /PROD=GATA-binding protein 3 /FL=gb:NM_002051.1 gb:M69106.1 gb:BC003070.1	BC003070	Hs.169946	Hs.524134	chr10:8136778-8156493 (+) // 96.76 // p14	GATA binding protein 3	GATA3	chr10p15	full length	ENSG00000107485	2625	B4DP71 /// P23771 /// Q5VWG7 /// Q5VWG8	---	131320 /// 146255	NP_001002295 /// NP_002042	NM_001002295 /// NM_002051	0001709 // cell fate determination // inferred from electronic annotation /// 0001823 // mesonephros development // inferred from electronic annotation /// 0006350 // transcription // inferred from electronic annotation /// 0006355 // regulation of transcription, DNA-dependent // inferred from electronic annotation /// 0006366 // transcription from RNA polymerase II promoter // traceable author s…	0005634 // nucleus // inferred from electronic annotation /// 0005634 // nucleus // inferred from direct assay	0003677 // DNA binding // inferred from electronic annotation /// 0003677 // DNA binding // traceable author statement /// 0003700 // transcription factor activity // traceable author statement /// 0003700 // transcription factor activity // inferred from electronic annotation /// 0005515 // protein binding // inferred from electronic annotation /// 0008134 // transcription factor binding // infe…	---	---	---	This probe set was annotated using the Matching Probes based pipeline to a Entrez Gene identifier using 6 transcripts. // false // Matching Probes // A	BC003070(11),BC006793(11),ENST00000346208(11),ENST00000379328(11),NM_001002295(11),NM_002051(11)
221532_s_at	-0.269169	44.1846	0.9708		221532_s_at	3346.98	2974.74	3302.28	3150.41	3193.55	2990.4	221532_s_at	g11139241	gb:AF309553.1 /DB_XREF=gi:11139241 /FEA=FLmRNA /CNT=91 /TID=Hs.296242.0 /TIER=FL /STK=0 /UG=Hs.296242 /LL=80349 /UG_GENE=REC14 /DEF=Homo sapiens meiotic recombination protein REC14 mRNA, complete cds. /PROD=meiotic recombination protein REC14 /FL=gb:AF309553.1 gb:NM_025234.1	AF309553	Hs.296242	Hs.513055	chr15:76362805-76375123 (-) // 98.99 // q25.1	WD repeat domain 61	WDR61	chr15q25.1	full length	ENSG00000140395	80349	B4DUX7 /// B4E387 /// Q9GZS3	---	609540	NP_079510	NM_025234	---	---	---	---	---	---	This probe set was annotated using the Matching Probes based pipeline to a Entrez Gene identifier using 6 transcripts. // false // Matching Probes // A	AF100786(11),AF127799(9),AF309553(11),BC010080(11),ENST00000267973(11),NM_025234(11)
221790_s_at	-2.43447	0.163022	0.787		221790_s_at	225.316	241.134	223.316	186.976	175.103	180.655	221790_s_at	Hs.184482.0	gb:AL545035 /DB_XREF=gi:12877516 /DB_XREF=AL545035 /CLONE=CS0DI013YH20 (3 prime) /FEA=mRNA /CNT=113 /TID=Hs.184482.0 /TIER=Stack /STK=11 /UG=Hs.184482 /LL=26119 /UG_GENE=DKFZP586D0624 /UG_TITLE=DKFZP586D0624 protein	AL545035	Hs.184482	Hs.590911	chr1:25742698-25767964 (+) // 92.83 // p36.11	low density lipoprotein receptor adaptor protein 1	LDLRAP1	chr1p36-p35	full length	ENSG00000157978	26119	B3KR97 /// Q5SW96 /// Q9H7R8	---	603813 /// 605747	NP_056442	NM_015627	0006629 // lipid metabolic process // inferred from electronic annotation /// 0006897 // endocytosis // inferred from electronic annotation /// 0008202 // steroid metabolic process // inferred from electronic annotation /// 0008203 // cholesterol metabolic process // non-traceable author statement /// 0008203 // cholesterol metabolic process // inferred from electronic annotation /// 0042632 // c…	0005737 // cytoplasm // inferred from electronic annotation /// 0005769 // early endosome // inferred from direct assay /// 0005769 // early endosome // inferred from electronic annotation /// 0005829 // cytosol // inferred from direct assay /// 0009925 // basal plasma membrane // inferred from direct assay /// 0030121 // AP-1 adaptor complex // inferred from direct assay /// 0030122 // AP-2 adap…	0001784 // phosphotyrosine binding // inferred from direct assay /// 0004872 // receptor activity // inferred from electronic annotation /// 0005515 // protein binding // inferred from electronic annotation /// 0005515 // protein binding // inferred from physical interaction /// 0008022 // protein C-terminus binding // inferred from physical interaction /// 0015460 // transport accessory protein …	---	---	---	This probe set was annotated using the Matching Probes based pipeline to a Entrez Gene identifier using 6 transcripts. // false // Matching Probes // A	AK024397(11),AK091219(9),AK124554(11),BC029770(11),ENST00000374338(11),NM_015627(11)
226538_at	3.70809	0.0471572	1.3904		226538_at	694.254	723.967	734.703	982.769	1023.37	986.983	226538_at	Hs.63368.0	gb:AV700323 /DB_XREF=gi:10302294 /DB_XREF=AV700323 /CLONE=GKCBSC12 /FEA=EST /CNT=60 /TID=Hs.63368.0 /TIER=Stack /STK=51 /UG=Hs.63368 /UG_TITLE=ESTs	AV700323	Hs.63368	Hs.432822	chr5:109232050-109233224 (+) // 93.16 // q21.3	mannosidase, alpha, class 2A, member 1	MAN2A1	chr5q21-q22	full length	---	4124	A5PKX5 /// Q16706 /// Q49A69	EC:3.2.1.114	154582	NP_002363	NM_002372	0001701 // in utero embryonic development // inferred from electronic annotation /// 0001889 // liver development // inferred from electronic annotation /// 0005975 // carbohydrate metabolic process // inferred from electronic annotation /// 0006013 // mannose metabolic process // inferred from electronic annotation /// 0006491 // N-glycan processing // inferred from electronic annotation /// 000…	0000139 // Golgi membrane // inferred from electronic annotation /// 0005794 // Golgi apparatus // inferred from electronic annotation /// 0016020 // membrane // inferred from electronic annotation /// 0016021 // integral to membrane // inferred from electronic annotation	0003824 // catalytic activity // inferred from electronic annotation /// 0004553 // hydrolase activity, hydrolyzing O-glycosyl compounds // inferred from electronic annotation /// 0004559 // alpha-mannosidase activity // inferred from electronic annotation /// 0004572 // mannosyl-oligosaccharide 1,3-1,6-alpha-mannosidase activity // traceable author statement /// 0004572 // mannosyl-oligosacchari…	---	---	---	This probe set was annotated using the Matching Probes based pipeline to a Entrez Gene identifier using 1 transcripts. // false // Matching Probes // A	AL833486(11)
240044_x_at	-0.743986	18.2025	0.8978		240044_x_at	75.4826	60.6616	63.6798	62.7044	55.0708	61.1123	240044_x_at	Hs.144076.0	gb:AI864078 /DB_XREF=gi:5528185 /DB_XREF=wg63c04.x1 /CLONE=IMAGE:2369766 /FEA=EST /CNT=4 /TID=Hs.144076.0 /TIER=ConsEnd /STK=4 /UG=Hs.144076 /UG_TITLE=ESTs	AI864078	Hs.144076	Hs.372082	chr22:39061139-39061439 (-) // 96.77 // q13.1	Trinucleotide repeat containing 6B	TNRC6B	chr22q13.1	full length	---	23112	B4DKJ5 /// B4E231 /// Q9UPQ9	---	610740	NP_001020014 /// NP_055903	NM_001024843 /// NM_015088	---	0005634 // nucleus // inferred from direct assay /// 0005737 // cytoplasm // inferred from direct assay /// 0005794 // Golgi apparatus // inferred from direct assay /// 0005813 // centrosome // inferred from direct assay	0000166 // nucleotide binding // inferred from electronic annotation	---	---	---	This probe set was annotated using the Accession mapped clusters based pipeline to a UniGene identifier using 4 transcripts. // false // Accession mapped clusters // E	AI864078,AW236786,AI480114,AI948711
200013_at	-0.926339	11.5379	0.9131		200013_at	14168	13786.9	13683.5	13406.4	12206.6	12432.6	200013_at	g4506618	gb:NM_000986.1 /DB_XREF=gi:4506618 /GEN=RPL24 /FEA=FLmRNA /CNT=475 /TID=Hs.184582.0 /TIER=FL+Stack /STK=296 /UG=Hs.184582 /LL=6152 /DEF=Homo sapiens ribosomal protein L24 (RPL24), mRNA. /PROD=ribosomal protein L24 /FL=gb:BC000690.1 gb:M94314.1 gb:NM_000986.1	NM_000986	Hs.184582	Hs.649475	chr20:21043330-21043871 (+) // 90.29 // p11.23 /// chr3:196762695-196763233 (+) // 91.01 // q29 /// chr9:72021895-72022442 (+) // 95.14 // q21.11 /// chr3:102882625-102888249 (-) // 99.82 // q12.3	ribosomal protein L24	RPL24	chr3q12	full length	ENSG00000114391 /// ENSG00000181524	6152	B2R4Y3 /// P83731	---	604180	NP_000977	NM_000986	0000027 // ribosomal large subunit assembly // inferred from electronic annotation /// 0006412 // translation // inferred from electronic annotation /// 0006412 // translation // traceable author statement /// 0006414 // translational elongation // not recorded /// 0010458 // exit from mitosis // inferred from electronic annotation /// 0021554 // optic nerve development // inferred from electroni…	0005622 // intracellular // inferred from electronic annotation /// 0005829 // cytosol // not recorded /// 0005840 // ribosome // inferred from electronic annotation /// 0022625 // cytosolic large ribosomal subunit // traceable author statement /// 0030529 // ribonucleoprotein complex // inferred from electronic annotation	0003723 // RNA binding // traceable author statement /// 0003735 // structural constituent of ribosome // traceable author statement /// 0003735 // structural constituent of ribosome // inferred from electronic annotation /// 0005515 // protein binding // inferred from physical interaction	Ribosomal_Proteins // GenMAPP	---	---	This probe set was annotated using the Matching Probes based pipeline to a Entrez Gene identifier using 7 transcripts. // false // Matching Probes // A	BC000690(10),BC070193(10),CR456729(9),ENST00000265264(10),ENST00000394077(11),M94314(11),NM_000986(11)
224442_at	-1.3753	3.48835	0.7743		224442_at	107.593	147.49	125.067	113.16	89.4331	91.0274	224442_at	g13543685	gb:BC005994.1 /DB_XREF=gi:13543685 /FEA=FLmRNA /CNT=1 /TID=HsAffx.900818.460 /TIER=FL /STK=0 /DEF=Homo sapiens, Similar to RIKEN cDNA 4931428F02 gene, clone MGC:14797, mRNA, complete cds. /PROD=Similar to RIKEN cDNA 4931428F02 gene /FL=gb:BC005994.1	BC005994	Hs.900818	Hs.356501	chrX:133335068-133376983 (+) // 97.28 // q26.2	PHD finger protein 6	PHF6	chrXq26.3	full length	ENSG00000156531	84295	A8K230 /// B4E0G4 /// B4E138 /// Q5JRC6 /// Q5JRC7 /// Q8IWS0	---	300414 /// 301900	NP_001015877 /// NP_115711 /// NP_115834	NM_001015877 /// NM_032335 /// NM_032458	0006350 // transcription // inferred from electronic annotation /// 0006355 // regulation of transcription, DNA-dependent // inferred from electronic annotation	0005634 // nucleus // inferred from electronic annotation /// 0005634 // nucleus // inferred from direct assay /// 0005730 // nucleolus // inferred from direct assay	0005515 // protein binding // inferred from electronic annotation /// 0008270 // zinc ion binding // inferred from electronic annotation /// 0046872 // metal ion binding // inferred from electronic annotation	---	---	---	This probe set was annotated using the Matching Probes based pipeline to a Entrez Gene identifier using 4 transcripts. // false // Matching Probes // A	AK290095(11),BC005994(11),ENST00000370800(11),NM_032335(11)
235747_at	1.57234	2.47992	1.2062		235747_at	114.081	129.072	128.149	140.983	157.816	148.816	235747_at	Hs.140996.0	gb:AI305170 /DB_XREF=gi:3988811 /DB_XREF=ql84h09.x1 /CLONE=IMAGE:1879073 /FEA=EST /CNT=10 /TID=Hs.140996.0 /TIER=ConsEnd /STK=4 /UG=Hs.140996 /UG_TITLE=ESTs	AI305170	Hs.140996	Hs.180408	chr10:69907762-69908430 (-) // 37.97 // q21.3	Solute carrier family 25 (mitochondrial carrier; Graves disease autoantigen), member 16	SLC25A16	chr10q21.3	full length	---	8034	B4DHV9 /// B4DPV4 /// P16260	---	139080	NP_689920	NM_152707	0006810 // transport // non-traceable author statement /// 0006810 // transport // inferred from electronic annotation	0005739 // mitochondrion // inferred from electronic annotation /// 0005743 // mitochondrial inner membrane // non-traceable author statement /// 0005743 // mitochondrial inner membrane // inferred from electronic annotation /// 0016020 // membrane // inferred from electronic annotation /// 0016021 // integral to membrane // inferred from electronic annotation	0005488 // binding // inferred from electronic annotation /// 0015300 // solute:solute antiporter activity // non-traceable author statement	---	---	---	This probe set was annotated using the Matching Probes based pipeline to a UniGene identifier using 1 transcripts. // false // Matching Probes // A	BC023330(11)
211058_x_at	-0.496086	31.0925	0.9585		211058_x_at	15869.4	16175.6	16384.4	15906.8	15428.9	15089.3	211058_x_at	g13623540	gb:BC006379.1 /DB_XREF=gi:13623540 /FEA=FLmRNA /CNT=1 /TID=HsAffx.901043.294 /TIER=FL /STK=0 /DEF=Homo sapiens, tubulin alpha 1, clone MGC:12832, mRNA, complete cds. /PROD=tubulin alpha 1 /FL=gb:BC006379.1	BC006379	Hs.901043	Hs.719075	chr11:89655396-89656984 (+) // 94.07 // q14.3 /// chr12:47949513-47953234 (+) // 78.24 // q13.12 /// chr12:47807835-47811431 (-) // 98.35 // q13.12 /// chr12:47865059-47866884 (-) // 80.38 // q13.12	tubulin, alpha 1b	TUBA1B	chr12q13.12	full length	ENSG00000123416	10376	A8JZY9 /// B3KPS3 /// B3KT06 /// B4DDU2 /// P68363 /// Q6QMJ5 /// Q8WU19	---	602530	NP_006073	NM_006082	0000226 // microtubule cytoskeleton organization // inferred from electronic annotation /// 0007017 // microtubule-based process // inferred from electronic annotation /// 0007018 // microtubule-based movement // inferred from electronic annotation /// 0051258 // protein polymerization // inferred from electronic annotation	0005874 // microtubule // inferred from electronic annotation /// 0043234 // protein complex // inferred from electronic annotation	0000166 // nucleotide binding // inferred from electronic annotation /// 0003924 // GTPase activity // inferred from electronic annotation /// 0005198 // structural molecule activity // inferred from electronic annotation /// 0005200 // structural constituent of cytoskeleton // inferred from electronic annotation /// 0005525 // GTP binding // inferred from electronic annotation	---	---	---	This probe set was annotated using the Matching Probes based pipeline to a Entrez Gene identifier using 23 transcripts. // false // Matching Probes // A	AK094717(11),AK289354(11),AK293337(11),BC000696(11),BC001128(11),BC006379(11),BC006481(11),BC008659(11),BC009314(11),BC009509(11),BC009512(11),BC009513(11),BC010494(11),BC011572(10),BC015883(11),BC017004(11),BC021564(11),BC030820(11),BC071904(11),DQ400107(11),ENST00000336023(11),K00558(11),NM_006082(11)
210252_s_at	-0.950312	10.7328	0.9024		210252_s_at	399.541	424.901	383.105	344.999	378.454	366.043	210252_s_at	g2224656	gb:AB002356.1 /DB_XREF=gi:2224656 /GEN=KIAA0358 /FEA=FLmRNA /CNT=14 /TID=Hs.82548.1 /TIER=FL /STK=0 /UG=Hs.82548 /LL=8567 /UG_TITLE=MAP-kinase activating death domain /DEF=Human mRNA for KIAA0358 gene, complete cds. /FL=gb:AB002356.1	AB002356	Hs.82548	Hs.82548	chr11:47248274-47308158 (+) // 99.93 // p11.2	MAP-kinase activating death domain	MADD	chr11p11.2	full length	ENSG00000110514	8567	A8K8S7 /// B5MEE5 /// Q7KYV8 /// Q8WXG6	---	603584	NP_001129415 /// NP_001129416 /// NP_003673 /// NP_569826 /// NP_569827 /// NP_569828 /// NP_569829 /// NP_569830 /// NP_569831 /// NP_569832	NM_001135943 /// NM_001135944 /// NM_003682 /// NM_130470 /// NM_130471 /// NM_130472 /// NM_130473 /// NM_130474 /// NM_130475 /// NM_130476	0000187 // activation of MAPK activity // inferred from mutant phenotype /// 0006915 // apoptosis // inferred from electronic annotation /// 0007166 // cell surface receptor linked signal transduction // traceable author statement /// 0042981 // regulation of apoptosis // inferred from mutant phenotype /// 0051726 // regulation of cell cycle // inferred from mutant phenotype	0005737 // cytoplasm // traceable author statement /// 0005886 // plasma membrane // traceable author statement /// 0016020 // membrane // inferred from electronic annotation /// 0016021 // integral to membrane // inferred from direct assay /// 0016021 // integral to membrane // inferred from electronic annotation	0005085 // guanyl-nucleotide exchange factor activity // inferred from electronic annotation /// 0005123 // death receptor binding // traceable author statement /// 0005515 // protein binding // inferred from physical interaction /// 0016301 // kinase activity // inferred from electronic annotation /// 0017112 // Rab guanyl-nucleotide exchange factor activity // inferred from mutant phenotype ///…	---	---	---	This probe set was annotated using the Matching Probes based pipeline to a Entrez Gene identifier using 30 transcripts. // false // Matching Probes // A	AF440100(11),AF440101(11),AF440102(11),AF440103(11),AF440434(11),AK092919(9),BC040484(11),ENST00000311027(11),ENST00000342922(11),ENST00000349238(11),ENST00000395336(11),ENST00000395342(11),ENST00000395349(11),ENST00000402192(11),ENST00000402799(11),ENST00000405573(11),ENST00000406482(11),ENST00000407859(11),NM_001135943(11),NM_001135944(11),NM_003682(11),NM_130470(11),NM_130471(11),NM_130472(11)…
207011_s_at	0.335572	41.3482	1.0333		207011_s_at	510.236	517.241	472.66	516.733	525.924	506.455	207011_s_at	g4506272	gb:NM_002821.1 /DB_XREF=gi:4506272 /GEN=PTK7 /FEA=FLmRNA /CNT=9 /TID=Hs.90572.0 /TIER=FL /STK=0 /UG=Hs.90572 /LL=5754 /DEF=Homo sapiens PTK7 protein tyrosine kinase 7 (PTK7), mRNA. /PROD=PTK7 protein tyrosine kinase 7 /FL=gb:U33635.1 gb:U40271.1 gb:NM_002821.1	NM_002821	Hs.90572	Hs.90572	chr6:43152057-43237428 (+) // 98.11 // p21.1	PTK7 protein tyrosine kinase 7	PTK7	chr6p21.1-p12.2	full length	ENSG00000112655	5754	B3KP36 /// B7Z471 /// B7Z477 /// Q13308 /// Q59FV9 /// Q86X91 /// Q9NSQ6	EC:2.7.10.1	601890	NP_002812 /// NP_690619 /// NP_690620 /// NP_690621	NM_002821 /// NM_152880 /// NM_152881 /// NM_152882	0001843 // neural tube closure // inferred from electronic annotation /// 0006468 // protein amino acid phosphorylation // inferred from electronic annotation /// 0007155 // cell adhesion // inferred from electronic annotation /// 0007165 // signal transduction // traceable author statement /// 0045198 // establishment of epithelial cell apical/basal polarity // inferred from electronic annotation	0005737 // cytoplasm // inferred from direct assay /// 0005887 // integral to plasma membrane // traceable author statement /// 0016020 // membrane // inferred from electronic annotation /// 0016021 // integral to membrane // inferred from electronic annotation	0004672 // protein kinase activity // inferred from electronic annotation /// 0004713 // protein tyrosine kinase activity // inferred from electronic annotation /// 0004714 // transmembrane receptor protein tyrosine kinase activity // traceable author statement /// 0004872 // receptor activity // inferred from electronic annotation /// 0005515 // protein binding // inferred from electronic annota…	---	IPR000719 // Protein kinase // 4.6E-7 /// IPR001245 // Tyrosine protein kinase // 8.9E-25	uc003oub.1 // span:13-35,704-726 // numtm:2 /// uc003ouc.1 // span:13-35,648-670 // numtm:2 /// uc003oud.1 // span:13-35,664-686 // numtm:2 /// uc003oue.1 // span:13-35,574-596 // numtm:2 /// NP_690619.1 // span:13-35,664-686 // numtm:2 /// NP_690620.1 // span:13-35,574-596 // numtm:2 /// NP_690621.1 // span:13-35,648-670 // numtm:2 /// NP_002812.2 // span:13-35,704-726 // numtm:2 /// AAN04862.1 …	This probe set was annotated using the Matching Probes based pipeline to a Entrez Gene identifier using 20 transcripts. // false // Matching Probes // A	AB209350(11),AF531868(11),AF531869(11),AF531870(11),AF531871(11),AF531872(11),AK093428(11),BC071557(11),ENST00000230418(11),ENST00000230419(11),ENST00000325774(11),ENST00000345201(11),ENST00000349241(11),ENST00000352931(11),NM_002821(11),NM_152880(11),NM_152881(11),NM_152882(11),U33635(11),U40271(11)
232001_at	-2.15766	0.412753	0.7146		232001_at	104.949	113.454	123.956	72.2659	93.1767	79.9826	232001_at	Hs.46919.0	gb:AW193600 /DB_XREF=gi:6472299 /DB_XREF=xm18b04.x1 /CLONE=IMAGE:2684527 /FEA=mRNA /CNT=15 /TID=Hs.46919.0 /TIER=ConsEnd /STK=1 /UG=Hs.46919 /UG_TITLE=Homo sapiens clone CDABP0095 mRNA sequence	AW193600	Hs.46919	Hs.590987	chr10:6662506-6666523 (+) // 97.27 // p15.1	hypothetical protein LOC439949	LOC439949	chr10p15.1	---	---	439949	---	---	---	XP_001128367 /// XP_001129241 /// XP_001723877	XM_001128367 /// XM_001129241 /// XM_001723825	---	---	---	---	---	---	This probe set was annotated using the Matching Probes based pipeline to a Entrez Gene identifier using 1 transcripts. // false // Matching Probes // A	AY007155(9)
221484_at	-3.60035	0.085843	0.5469		221484_at	1806.12	1754.65	1640.48	1139.41	903.808	825.846	221484_at	Hs.107526.0	gb:BF691447 /DB_XREF=gi:11976855 /DB_XREF=602247615F1 /CLONE=IMAGE:4332866 /FEA=FLmRNA /CNT=236 /TID=Hs.107526.0 /TIER=Stack /STK=25 /UG=Hs.107526 /LL=9334 /UG_GENE=B4GALT5 /UG_TITLE=UDP-Gal:betaGlcNAc beta 1,4- galactosyltransferase, polypeptide 5 /FL=gb:AB004550.1 gb:NM_004776.1 gb:AF038663.1	BF691447	Hs.107526	Hs.370487	chr20:47682888-47763745 (-) // 88.75 // q13.13	UDP-Gal:betaGlcNAc beta 1,4- galactosyltransferase, polypeptide 5	B4GALT5	chr20q13.1-q13.2	full length	ENSG00000158470	9334	O43286 /// Q7LFU8 /// Q8WZ36	EC:2.4.1.38	604016	NP_004767	NM_004776	0005975 // carbohydrate metabolic process // inferred from electronic annotation	0005794 // Golgi apparatus // inferred from electronic annotation /// 0016020 // membrane // inferred from electronic annotation /// 0016021 // integral to membrane // inferred from electronic annotation	0008378 // galactosyltransferase activity // traceable author statement /// 0016740 // transferase activity // inferred from electronic annotation /// 0016757 // transferase activity, transferring glycosyl groups // inferred from electronic annotation /// 0030145 // manganese ion binding // inferred from electronic annotation /// 0046872 // metal ion binding // inferred from electronic annotation	---	---	uc002xuu.1 // span:13-35 // numtm:1 /// NP_004767.1 // span:13-35 // numtm:1 /// ENSP00000360776 // span:13-35 // numtm:1	This probe set was annotated using the Matching Probes based pipeline to a Entrez Gene identifier using 2 transcripts. // false // Matching Probes // A	ENST00000371711(11),NM_004776(11)
219865_at	1.47342	3.11418	1.1523		219865_at	408.238	428.315	411.863	456.483	491.273	491.365	219865_at	g7661813	gb:NM_014179.1 /DB_XREF=gi:7661813 /GEN=HSPC157 /FEA=FLmRNA /CNT=17 /TID=Hs.279842.0 /TIER=FL /STK=0 /UG=Hs.279842 /LL=29092 /DEF=Homo sapiens HSPC157 protein (HSPC157), mRNA. /PROD=HSPC157 protein /FL=gb:NM_014179.1 gb:AF161506.1	NM_014179	Hs.279842	Hs.279842	chr1:22224613-22230300 (+) // 92.83 // p36.12	hypothetical LOC29092 /// similar to HSPC157	HSPC157 /// LOC100128919	chr1p36.12	full length	---	100128919 /// 29092	Q9P007	---	---	---	NR_023918 /// NR_023919 /// XR_038476 /// XR_038890 /// XR_038986	---	---	---	---	---	---	This probe set was annotated using the Matching Probes based pipeline to a Entrez Gene identifier using 6 transcripts. // true // Matching Probes // A	uc001bfm.1(9),uc001bfn.1(9),BC040947(10),XR_038890(10),NR_023918(10),NR_023919(10),BC016053(10),BC071749(10)
203416_at	-0.594685	25.4659	0.9331		203416_at	55.3297	56.0823	51.7598	54.7726	50.2709	47.3923	203416_at	g10834971	gb:NM_000560.1 /DB_XREF=gi:10834971 /GEN=CD53 /FEA=FLmRNA /CNT=137 /TID=Hs.82212.0 /TIER=FL+Stack /STK=64 /UG=Hs.82212 /LL=963 /DEF=Homo sapiens CD53 antigen (CD53), mRNA. /PROD=CD53 antigen /FL=gb:NM_000560.1 gb:M60871.1 gb:M37033.1	NM_000560	Hs.82212	Hs.443057	chr1:111217317-111244065 (+) // 99.8 // p13.3	CD53 molecule	CD53	chr1p13	full length	ENSG00000143119	963	B2R905 /// B4DQB5 /// P19397	---	151525	NP_000551 /// NP_001035122	NM_000560 /// NM_001040033	0007165 // signal transduction // non-traceable author statement	0005886 // plasma membrane // traceable author statement /// 0016020 // membrane // inferred from electronic annotation /// 0016021 // integral to membrane // inferred from electronic annotation	---	---	---	uc001dzw.1 // span:13-35,50-72,84-106,182-204 // numtm:4 /// uc001dzx.1 // span:13-35,50-72,84-106,182-204 // numtm:4 /// uc001dzy.1 // span:13-35,50-72,84-106 // numtm:3 /// NP_001035122.1 // span:13-35,50-72,84-106,182-204 // numtm:4 /// NP_000551.1 // span:13-35,50-72,84-106,182-204 // numtm:4 /// AAH40693.1 // span:13-35,50-72,84-106,182-204 // numtm:4 /// AAA35663.1 // span:13-35,50-72,84-10…	This probe set was annotated using the Matching Probes based pipeline to a Entrez Gene identifier using 6 transcripts. // false // Matching Probes // A	BC040693(11),ENST00000271324(11),M37033(11),M60871(11),NM_000560(11),NM_001040033(11)
225644_at	0.279803	44.1846	1.0332		225644_at	2425.24	2583.19	2775.85	2630.89	2569.76	2837.02	225644_at	Hs.8172.0	gb:BF060776 /DB_XREF=gi:10819686 /DB_XREF=7j60e11.x1 /CLONE=IMAGE:3390860 /FEA=EST /CNT=106 /TID=Hs.8172.0 /TIER=Stack /STK=37 /UG=Hs.8172 /UG_TITLE=ESTs, Moderately similar to ALU7_HUMAN ALU SUBFAMILY SQ SEQUENCE CONTAMINATION WARNING ENTRY (H.sapiens)	BF060776	Hs.8172	Hs.406460	chr22:27513072-27515283 (+) // 88.13 // q12.1	coiled-coil domain containing 117	CCDC117	chr22q12.1	full length	ENSG00000159873	150275	A8K0F1 /// B0QYH1 /// B0QYH3 /// B7Z2V1 /// B7Z820 /// B7Z860 /// Q8IWD4	---	---	NP_775781	NM_173510	---	0005634 // nucleus // inferred from direct assay /// 0005737 // cytoplasm // inferred from direct assay /// 0005856 // cytoskeleton // inferred from direct assay	---	---	---	---	This probe set was annotated using the Matching Probes based pipeline to a Entrez Gene identifier using 4 transcripts. // false // Matching Probes // A	BC040488(11),BC053874(11),ENST00000249064(11),NM_173510(11)
227976_at	-1.51357	2.47992	0.7658		227976_at	180.681	209.959	210.949	131.466	182.885	149.457	227976_at	Hs.42239.0	gb:AW242009 /DB_XREF=gi:6575763 /DB_XREF=xn77h10.x1 /CLONE=IMAGE:2700547 /FEA=EST /CNT=29 /TID=Hs.42239.0 /TIER=Stack /STK=9 /UG=Hs.42239 /UG_TITLE=ESTs	AW242009	Hs.42239	Hs.42239	chrX:133952653-133954167 (+) // 66.08 // q26.3	hypothetical protein LOC644538	LOC644538	chrXq26.3	---	ENSG00000184785	644538	P01023 /// Q96HG1	---	---	XP_001715959 /// XP_932754 /// XP_944118	XM_001715907 /// XM_927661 /// XM_939025	0001869 // negative regulation of complement activation, lectin pathway // inferred from direct assay	0005576 // extracellular region // inferred from electronic annotation /// 0005576 // extracellular region // non-traceable author statement /// 0005615 // extracellular space // inferred from electronic annotation /// 0005634 // nucleus // inferred from direct assay /// 0005737 // cytoplasm // inferred from direct assay /// 0016020 // membrane // inferred from electronic annotation /// 0016021 /…	0004866 // endopeptidase inhibitor activity // inferred from electronic annotation /// 0004867 // serine-type endopeptidase inhibitor activity // inferred from direct assay /// 0004867 // serine-type endopeptidase inhibitor activity // inferred from electronic annotation /// 0005515 // protein binding // inferred from direct assay /// 0005515 // protein binding // inferred from electronic annotat…	---	IPR011626 // A-macroglobulin complement component // 3.9E-30	XP_944118.2 // span:142-160 // numtm:1 /// XP_001715959.1 // span:183-201 // numtm:1 /// ENSP00000328335 // span:116-134 // numtm:1	This probe set was annotated using the Matching Probes based pipeline to a Entrez Gene identifier using 3 transcripts. // false // Matching Probes // A	ENST00000330288(11),XM_001715907(11),XM_939025(11)
230076_at	0.228723	47.1659	1.0312		230076_at	64.777	65.7616	54.5633	63.0333	66.9112	60.4323	230076_at	Hs.106440.0	gb:BF063164 /DB_XREF=gi:10822074 /DB_XREF=7h84e05.x1 /CLONE=IMAGE:3322688 /FEA=EST /CNT=16 /TID=Hs.106440.0 /TIER=Stack /STK=15 /UG=Hs.106440 /UG_TITLE=ESTs	BF063164	Hs.106440	Hs.183983	chr17:6295168-6295784 (-) // 97.08 // p13.2	PITPNM family member 3	PITPNM3	chr17p13	full length	---	83394	A1A5C9 /// B7Z4P5 /// Q9BZ71	---	600977 /// 608921	NP_112497	NM_031220	0006810 // transport // inferred from electronic annotation /// 0007601 // visual perception // inferred from electronic annotation /// 0030384 // phosphoinositide metabolic process // traceable author statement /// 0050896 // response to stimulus // inferred from electronic annotation	0005622 // intracellular // inferred from electronic annotation /// 0012505 // endomembrane system // inferred from electronic annotation /// 0016020 // membrane // inferred from electronic annotation /// 0016021 // integral to membrane // traceable author statement	0005509 // calcium ion binding // traceable author statement /// 0005509 // calcium ion binding // inferred from electronic annotation /// 0008289 // lipid binding // inferred from electronic annotation /// 0008526 // phosphatidylinositol transporter activity // traceable author statement /// 0030971 // receptor tyrosine kinase binding // traceable author statement /// 0046872 // metal ion bindin…	---	---	---	This probe set was annotated using the Matching Probes based pipeline to a Entrez Gene identifier using 1 transcripts. // false // Matching Probes // A	NM_031220(11)
224780_at	-0.922463	11.5379	0.9124		224780_at	320.894	342.877	342.535	294.649	319.029	304.484	224780_at	Hs.107001.0	gb:N48353 /DB_XREF=gi:1189519 /DB_XREF=yy79e10.s1 /CLONE=IMAGE:279786 /FEA=mRNA /CNT=136 /TID=Hs.107001.0 /TIER=Stack /STK=27 /UG=Hs.107001 /UG_TITLE=Homo sapiens cDNA FLJ11801 fis, clone HEMBA1006253, weakly similar to DNA-DAMAGE-REPAIRTOLERATION PROTEIN DRT111 PRECURSOR	N48353	Hs.107001	Hs.498548	chr10:6196131-6198849 (+) // 83.31 // p15.1	RNA binding motif protein 17	RBM17	chr10p15.1	full length	ENSG00000134453	84991	Q5W009 /// Q5W010 /// Q5W011 /// Q5W012 /// Q96I25	---	606935	NP_001139019 /// NP_116294	NM_001145547 /// NM_032905	0006397 // mRNA processing // inferred from electronic annotation /// 0008380 // RNA splicing // inferred from electronic annotation	0005622 // intracellular // inferred from electronic annotation /// 0005634 // nucleus // inferred from electronic annotation /// 0005681 // spliceosome // inferred from electronic annotation	0000166 // nucleotide binding // inferred from electronic annotation /// 0003676 // nucleic acid binding // inferred from electronic annotation /// 0003723 // RNA binding // inferred from electronic annotation	mRNA_processing_Reactome // GenMAPP	IPR000504 // RNA-binding region RNP-1 (RNA recognition motif) // 7.4E-6	---	This probe set was annotated using the Matching Probes based pipeline to a Entrez Gene identifier using 4 transcripts. // false // Matching Probes // A	ENST00000372795(11),ENST00000379888(11),NM_001145547(11),NM_032905(11)
221971_x_at	0.21115	47.9143	1.0271		221971_x_at	298.999	316.869	260.377	293.143	300.11	303.859	221971_x_at	Hs.297681.3	gb:BE672818 /DB_XREF=gi:10033359 /DB_XREF=7d24c01.x1 /CLONE=IMAGE:3248160 /FEA=EST /CNT=20 /TID=Hs.297681.3 /TIER=Stack /STK=12 /UG=Hs.297681 /LL=5265 /UG_GENE=SERPINA1 /UG_TITLE=serine (or cysteine) proteinase inhibitor, clade A (alpha-1 antiproteinase, antitrypsin), member 1	BE672818	Hs.297681	Hs.656384	chr10:47198737-47200252 (+) // 97.98 // q11.22 /// chr10:51438750-51440265 (+) // 97.39 // q11.23 /// chr10:45514483-45515987 (+) // 96.74 // q11.21 /// chr10:47856098-47857597 (+) // 96.67 // q11.22 /// chr10:88758365-88759955 (+) // 97.06 // q23.2 /// chr10:75104048-75105564 (-) // 98.7 // q22.2 /// chr10:48521107-48522622 (-) // 97.98 // q11.22 /// chr10:45641055-45642570 (-) // 97.85 // q11.2…	ArfGAP with GTPase domain, ankyrin repeat and PH domain 10 /// ArfGAP with GTPase domain, ankyrin repeat and PH domain 4 /// ArfGAP with GTPase domain, ankyrin repeat and PH domain 5 /// ArfGAP with GTPase domain, ankyrin repeat and PH domain 9 /// hypothetical LOC399753	AGAP10 /// AGAP4 /// AGAP5 /// AGAP9 /// RP11-144G6.7	chr10q11.21 /// chr10q11.22 /// chr10q22.2	full length	ENSG00000172650 /// ENSG00000179296 /// ENSG00000198035 /// ENSG00000204172	119016 /// 399753 /// 642517 /// 728127 /// 729092	A6NIR3 /// A6NNP4 /// A8MSN5 /// A8MU86 /// B5ME29 /// Q5T2P9 /// Q6ZMK7 /// Q86XV2 /// Q96P64	---	---	NP_001137472 /// NP_597703 /// XP_001714838 /// XP_001716862 /// XP_001722621 /// XP_001722817 /// XP_378223 /// XP_935686 /// XP_935704 /// XP_935715 /// XP_935727 /// XP_935740 /// XP_935758 /// XP_935772 /// XP_935784 /// XP_935797 /// XP_935810 /// XP_935822 /// XP_935834 /// XP_935845	NM_001144000 /// NM_133446 /// XM_001714786 /// XM_001716810 /// XM_001722569 /// XM_001722765 /// XM_378223 /// XM_930593 /// XM_930611 /// XM_930622 /// XM_930634 /// XM_930647 /// XM_930665 /// XM_930679 /// XM_930691 /// XM_930704 /// XM_930717 /// XM_930729 /// XM_930741 /// XM_930752	0032312 // regulation of ARF GTPase activity // inferred from electronic annotation	---	0005096 // GTPase activator activity // inferred from electronic annotation /// 0008060 // ARF GTPase activator activity // inferred from electronic annotation /// 0008270 // zinc ion binding // inferred from electronic annotation /// 0046872 // metal ion binding // inferred from electronic annotation	---	IPR001849 // Pleckstrin-like // 1.9E-8 /// IPR001849 // Pleckstrin-like // 1.9E-8 /// IPR001849 // Pleckstrin-like // 1.9E-8	---	This probe set was annotated using the Matching Probes based pipeline to a Entrez Gene identifier using 6 transcripts. // true // Matching Probes // A	uc001jcx.1(9),uc001jei.1(9),uc001jet.1(9),uc001juu.1(11),NM_001144000(11),ENST00000399508(9),ENST00000399449(9),ENST00000339771(9),ENST00000374094(11),ENST00000340986(11),AF411132(9),AK160375(9),BC020053(11),BC075841(9)
203481_at	0.332501	41.3482	1.0419		203481_at	206.628	180.498	215.561	202.855	208.992	214.501	203481_at	Hs.93581.0	gb:AI655902 /DB_XREF=gi:4739881 /DB_XREF=tt41c06.x1 /CLONE=IMAGE:2243338 /FEA=FLmRNA /CNT=138 /TID=Hs.93581.0 /TIER=Stack /STK=16 /UG=Hs.93581 /LL=55719 /UG_GENE=FLJ10512 /UG_TITLE=hypothetical protein FLJ10512 /FL=gb:NM_018121.1	AI655902	Hs.93581	Hs.447458	chr10:102675695-102719901 (+) // 92.77 // q24.31	family with sequence similarity 178, member A	FAM178A	chr10q24.31	full length	ENSG00000119906	55719	B1AL16 /// B1AL17 /// Q05BG6 /// Q6GMU6 /// Q8IX21 /// Q8WW40 /// Q96LW0	---	610348	NP_001129595 /// NP_060591	NM_001136123 /// NM_018121 /// NR_024245	---	---	---	---	---	---	This probe set was annotated using the Matching Probes based pipeline to a Entrez Gene identifier using 3 transcripts. // false // Matching Probes // A	AF460991(11),ENST00000238961(11),NM_018121(11)
213899_at	-1.38214	3.48835	0.7665		213899_at	694.45	680.721	815.683	613.743	632.61	447.295	213899_at	Hs.78935.2	gb:AI743685 /DB_XREF=gi:5111973 /DB_XREF=wg41f10.x1 /CLONE=IMAGE:2367691 /FEA=EST /CNT=18 /TID=Hs.78935.2 /TIER=Stack /STK=9 /UG=Hs.78935 /LL=10988 /UG_GENE=MNPEP /UG_TITLE=methionine aminopeptidase; eIF-2-associated p67	AI743685	Hs.78935	Hs.444986	chr12:94431839-94433170 (+) // 98.81 // q22	methionyl aminopeptidase 2	METAP2	chr12q22	full length	ENSG00000111142	10988	B2RDI8 /// B4DUX5 /// P50579 /// Q8NB11 /// Q96B43	EC:3.4.11.18	601870	NP_006829	NM_006838	0006508 // proteolysis // inferred from electronic annotation /// 0009987 // cellular process // inferred from electronic annotation /// 0016485 // protein processing // inferred from direct assay /// 0018206 // peptidyl-methionine modification // inferred from direct assay /// 0031365 // N-terminal protein amino acid modification // inferred from direct assay	0005737 // cytoplasm // inferred from direct assay	0004177 // aminopeptidase activity // inferred from direct assay /// 0004177 // aminopeptidase activity // inferred from electronic annotation /// 0005515 // protein binding // inferred from electronic annotation /// 0008233 // peptidase activity // inferred from electronic annotation /// 0008235 // metalloexopeptidase activity // inferred from direct assay /// 0008235 // metalloexopeptidase acti…	---	---	---	This probe set was annotated using the Matching Probes based pipeline to a Entrez Gene identifier using 2 transcripts. // false // Matching Probes // A	ENST00000323666(11),NM_006838(11)
1555867_at	-1.51552	2.47992	0.708		1555867_at	80.3829	124.409	80.4934	59.6308	63.9597	74.9015	1555867_at	Hs2.117183.1	gb:BM666010 /DB_XREF=gi:18973374 /DB_XREF=UI-E-DX1-agt-k-13-0-UI.s1 /CLONE=UI-E-DX1-agt-k-13-0-UI /TID=Hs2.117183.1 /CNT=33 /FEA=mRNA /TIER=Stack /STK=15 /UG=Hs.117183 /UG_TITLE=Homo sapiens cDNA FLJ23803 fis, clone HEP22811.	BM666010	Hs.117183	Hs.159711	chr1:233777661-233779965 (-) // 61.96 // q42.3	guanine nucleotide binding protein (G protein), gamma 4	GNG4	chr1q42.3	full length	ENSG00000168243	2786	B1APZ0 /// P50150	---	604388	NP_001092191 /// NP_001092192 /// NP_004476	NM_001098721 /// NM_001098722 /// NM_004485	0007165 // signal transduction // inferred from electronic annotation /// 0007186 // G-protein coupled receptor protein signaling pathway // inferred from electronic annotation /// 0008277 // regulation of G-protein coupled receptor protein signaling pathway // traceable author statement /// 0009755 // hormone-mediated signaling // not recorded /// 0030308 // negative regulation of cell growth //…	0005834 // heterotrimeric G-protein complex // inferred from electronic annotation /// 0005886 // plasma membrane // traceable author statement /// 0005886 // plasma membrane // inferred from electronic annotation /// 0016020 // membrane // inferred from electronic annotation	0004871 // signal transducer activity // inferred from electronic annotation	Calcium_regulation_in_cardiac_cells // GenMAPP /// G_Protein_Signaling // GenMAPP /// Smooth_muscle_contraction // GenMAPP	---	---	This probe set was annotated using the Matching Probes based pipeline to a Entrez Gene identifier using 4 transcripts. // false // Matching Probes // A	ENST00000366598(11),NM_001098721(11),NM_001098722(11),NM_004485(11)
207455_at	0.498544	32.2659	1.0921		207455_at	12.9898	15.4398	13.2023	17.0617	16.1068	12.551	207455_at	g4505556	gb:NM_002563.1 /DB_XREF=gi:4505556 /GEN=P2RY1 /FEA=FLmRNA /CNT=10 /TID=Hs.2411.0 /TIER=FL /STK=0 /UG=Hs.2411 /LL=5028 /DEF=Homo sapiens purinergic receptor P2Y, G-protein coupled, 1 (P2RY1), mRNA. /PROD=purinergic receptor P2Y, G-protein coupled, 1 /FL=gb:U42029.1 gb:U42030.1 gb:NM_002563.1	NM_002563	Hs.2411	Hs.654526	chr3:154036124-154038530 (+) // 99.17 // q25.2	purinergic receptor P2Y, G-protein coupled, 1	P2RY1	chr3q25.2	full length	---	5028	B2R9U4 /// P47900	---	601167	NP_002554	NM_002563	0007165 // signal transduction // inferred from electronic annotation /// 0007166 // cell surface receptor linked signal transduction // traceable author statement /// 0007186 // G-protein coupled receptor protein signaling pathway // inferred from electronic annotation /// 0007200 // activation of phospholipase C activity by G-protein coupled receptor protein signaling pathway coupled to IP3 sec…	0005886 // plasma membrane // inferred from electronic annotation /// 0005887 // integral to plasma membrane // traceable author statement /// 0016020 // membrane // inferred from electronic annotation /// 0016021 // integral to membrane // inferred from electronic annotation	0004871 // signal transducer activity // inferred from electronic annotation /// 0004872 // receptor activity // traceable author statement /// 0004872 // receptor activity // inferred from electronic annotation /// 0004930 // G-protein coupled receptor activity // inferred from electronic annotation /// 0045028 // purinergic nucleotide receptor activity, G-protein coupled // inferred from electr…	GPCRDB_Class_A_Rhodopsin-like // GenMAPP /// Nucleotide_GPCRs // GenMAPP	---	uc003ezq.1 // span:56-78,88-110,131-153,168-190,222-244,259-278 // numtm:6 /// NP_002554.1 // span:56-78,88-110,131-153,168-190,222-244,259-278 // numtm:6 /// AAA97873.1 // span:56-78,88-110,131-153,168-190,222-244,259-278 // numtm:6	This probe set was annotated using the Matching Probes based pipeline to a Entrez Gene identifier using 2 transcripts. // false // Matching Probes // A	NM_002563(9),U42030(11)
1555514_a_at	-0.0347592	55.8502	0.9961		1555514_a_at	133.606	133.569	145.113	146.612	130.949	133.316	1555514_a_at	Hs2.111323.3	gb:AF361054.1 /DB_XREF=gi:13899013 /TID=Hs2.111323.3 /CNT=1 /FEA=FLmRNA /TIER=FL /STK=1 /LL=9063 /UG_GENE=MIZ1 /UG=Hs.111323 /DEF=Homo sapiens PIAS-NY protein mRNA, complete cds. /PROD=PIAS-NY protein /FL=gb:AF361054.1	AF361054	Hs.111323	Hs.658013	chr18:42670206-42754121 (-) // 97.82 // q21.1	protein inhibitor of activated STAT, 2	PIAS2	chr18q21.1	full length	ENSG00000078043	9063	A8MSS2 /// A8MV90 /// B4DGW0 /// O75928 /// Q2TA77	---	603567	NP_004662 /// NP_775298	NM_004671 /// NM_173206	0006350 // transcription // inferred from electronic annotation /// 0006351 // transcription, DNA-dependent // inferred from electronic annotation /// 0006355 // regulation of transcription, DNA-dependent // inferred from electronic annotation /// 0016925 // protein sumoylation // inferred from electronic annotation /// 0019941 // modification-dependent protein catabolic process // inferred from …	0005634 // nucleus // inferred from electronic annotation /// 0016607 // nuclear speck // inferred from electronic annotation	0003676 // nucleic acid binding // inferred from electronic annotation /// 0003677 // DNA binding // inferred from electronic annotation /// 0003702 // RNA polymerase II transcription factor activity // inferred from electronic annotation /// 0003713 // transcription coactivator activity // non-traceable author statement /// 0005515 // protein binding // inferred from physical interaction /// 000…	---	---	---	This probe set was annotated using the Matching Probes based pipeline to a Entrez Gene identifier using 12 transcripts. // false // Matching Probes // A	AF077953(11),AF077954(11),AF361054(11),AK294801(11),BC015190(11),BC111060(11),ENST00000262161(11),ENST00000324794(11),ENST00000398651(11),ENST00000398654(11),NM_004671(11),NM_173206(11)
1555943_at	0.346898	40.2814	1.0425		1555943_at	186.137	174.316	181.385	205.738	173.885	186.396	1555943_at	Hs2.102558.1	gb:CA307621 /DB_XREF=gi:24470675 /DB_XREF=UI-H-FT1-bhx-o-07-0-UI.s1 /CLONE=UI-H-FT1-bhx-o-07-0-UI /TID=Hs2.102558.1 /CNT=33 /FEA=mRNA /TIER=Stack /STK=9 /UG=Hs.102558 /UG_TITLE=Homo sapiens cDNA FLJ40369 fis, clone TESTI2034847.	CA307621	Hs.102558	Hs.102558	chr12:131797740-131808139 (+) // 73.39 // q24.33	phosphoglycerate mutase family member 5	PGAM5	chr12q24.33	full length	---	192111	A9LN06 /// B4DX64 /// Q96HS1	---	---	NP_612642 /// XP_001714012	NM_138575 /// XM_001713960	---	0005634 // nucleus // inferred from electronic annotation /// 0005737 // cytoplasm // inferred from electronic annotation	---	---	---	ABX39494.1 // span:7-29 // numtm:1	This probe set was annotated using the Matching Probes based pipeline to a Entrez Gene identifier using 3 transcripts. // false // Matching Probes // A	AK097688(11),BC047906(11),EU249757(11)
223852_s_at	1.1142	7.16789	1.1464		223852_s_at	110.066	121.435	111.384	121.519	142.161	129.843	223852_s_at	g13477380	gb:BC005169.1 /DB_XREF=gi:13477380 /FEA=FLmRNA /CNT=10 /TID=Hs.21396.0 /TIER=FL /STK=0 /UG=Hs.21396 /DEF=Homo sapiens, Similar to RIKEN cDNA 2310004N11 gene, clone MGC:4796, mRNA, complete cds. /PROD=Similar to RIKEN cDNA 2310004N11 gene /FL=gb:BC005169.1	BC005169	Hs.21396	Hs.471768	chr1:36577817-36592586 (-) // 96.01 // p34.3	serine/threonine kinase 40	STK40	chr1p34.3	full length	ENSG00000196182	83931	Q8N2I9	EC:2.7.11.1	609437	NP_114406	NM_032017	0006468 // protein amino acid phosphorylation // inferred from electronic annotation	0005634 // nucleus // inferred from electronic annotation /// 0005634 // nucleus // inferred from direct assay /// 0005730 // nucleolus // inferred from direct assay /// 0005737 // cytoplasm // inferred from electronic annotation /// 0005737 // cytoplasm // inferred from direct assay	0000166 // nucleotide binding // inferred from electronic annotation /// 0004672 // protein kinase activity // inferred from electronic annotation /// 0004674 // protein serine/threonine kinase activity // inferred from electronic annotation /// 0005524 // ATP binding // inferred from electronic annotation /// 0016301 // kinase activity // inferred from electronic annotation /// 0016740 // transf…	---	---	AAH08344.1 // span:56-73 // numtm:1	This probe set was annotated using the Matching Probes based pipeline to a Entrez Gene identifier using 10 transcripts. // false // Matching Probes // A	AK024504(11),AK131560(11),AY198395(11),BC007835(11),BC008344(11),ENST00000359297(11),ENST00000373129(11),ENST00000373130(11),ENST00000373132(11),NM_032017(11)
228308_at	0.339649	40.8193	1.0764		228308_at	87.3333	67.4203	103.983	79.9826	90.4775	105.524	228308_at	Hs.24048.1	gb:AI452444 /DB_XREF=gi:4285654 /DB_XREF=tj62a09.x1 /CLONE=IMAGE:2146072 /FEA=EST /CNT=19 /TID=Hs.24048.1 /TIER=Stack /STK=9 /UG=Hs.24048 /LL=51303 /UG_GENE=LOC51303 /UG_TITLE=FK506 binding protein precursor	AI452444	Hs.24048	Hs.655103	chr12:47602012-47603051 (-) // 83.38 // q13.12	FK506 binding protein 11, 19 kDa	FKBP11	chr12q13.12	full length	---	51303	B4DWB7 /// Q59GU1 /// Q86SR8 /// Q9NYL4	EC:5.2.1.8	610571	NP_001137253 /// NP_001137254 /// NP_057678	NM_001143781 /// NM_001143782 /// NM_016594	0006457 // protein folding // inferred from electronic annotation	0016020 // membrane // inferred from electronic annotation /// 0016021 // integral to membrane // inferred from electronic annotation	0003755 // peptidyl-prolyl cis-trans isomerase activity // inferred from electronic annotation /// 0016853 // isomerase activity // inferred from electronic annotation	---	---	BAD92255.1 // span:7-25,73-95 // numtm:2	This probe set was annotated using the Matching Probes based pipeline to a Entrez Gene identifier using 1 transcripts. // false // Matching Probes // A	BC048292(11)
210355_at	1.0374	8.69314	1.1264		210355_at	33.6743	30.3341	34.8116	38.4107	35.5666	37.1967	210355_at	g190705	gb:J03580.1 /DB_XREF=gi:190705 /GEN=PTHLH /FEA=FLmRNA /CNT=11 /TID=Hs.89626.1 /TIER=FL /STK=3 /UG=Hs.89626 /LL=5744 /UG_TITLE=parathyroid hormone-like hormone /DEF=Human, parathyroid-like protein (associated with humoral hypercalcemia of malignancy) mRNA, complete cds. /FL=gb:J03580.1	J03580	Hs.89626	Hs.591159	chr12:28002290-28015140 (-) // 97.19 // p11.22	parathyroid hormone-like hormone	PTHLH	chr12p12.1-p11.2	full length	ENSG00000087494	5744	P12272 /// Q53XY9 /// Q6FH74	---	168470	NP_002811 /// NP_945315 /// NP_945316 /// NP_945317	NM_002820 /// NM_198964 /// NM_198965 /// NM_198966	0001501 // skeletal system development // inferred from direct assay /// 0001501 // skeletal system development // inferred from electronic annotation /// 0001958 // endochondral ossification // inferred from electronic annotation /// 0002076 // osteoblast development // inferred from electronic annotation /// 0007189 // activation of adenylate cyclase activity by G-protein signaling pathway // i…	0005576 // extracellular region // inferred from electronic annotation /// 0005615 // extracellular space // traceable author statement /// 0005622 // intracellular // inferred from electronic annotation /// 0005634 // nucleus // inferred from electronic annotation /// 0005737 // cytoplasm // traceable author statement /// 0005737 // cytoplasm // inferred from electronic annotation	0005179 // hormone activity // traceable author statement /// 0005179 // hormone activity // inferred from electronic annotation /// 0005509 // calcium ion binding // inferred from electronic annotation	---	---	---	This probe set was annotated using the Matching Probes based pipeline to a Entrez Gene identifier using 5 transcripts. // false // Matching Probes // A	ENST00000395868(11),ENST00000395872(11),J03580(11),NM_198965(11),NM_198966(11)
208744_x_at	-2.44376	0.163022	0.5681		208744_x_at	491.996	651.022	648.234	384.268	385.835	256.812	208744_x_at	Hs.36927.1	gb:BG403660 /DB_XREF=gi:13297108 /DB_XREF=602419382F1 /CLONE=IMAGE:4526180 /FEA=FLmRNA /CNT=280 /TID=Hs.36927.1 /TIER=Stack /STK=13 /UG=Hs.36927 /LL=10808 /UG_GENE=HSP105B /UG_TITLE=heat shock 105kD /FL=gb:D86956.1 gb:AB003334.1	BG403660	Hs.36927	Hs.36927	chr13:30608761-30634116 (-) // 96.81 // q12.3	heat shock 105kDa/110kDa protein 1	HSPH1	chr13q12.3	full length	ENSG00000120694	10808	B4DF68 /// B4DY72 /// B4DYH1 /// B4DZB4 /// B4DZP3 /// Q5TBM3 /// Q92598	---	610703	NP_006635	NM_006644	0006950 // response to stress // inferred from electronic annotation /// 0006986 // response to unfolded protein // traceable author statement /// 0051085 // chaperone mediated protein folding requiring cofactor // inferred from electronic annotation	0005737 // cytoplasm // traceable author statement /// 0005737 // cytoplasm // inferred from electronic annotation	0000166 // nucleotide binding // inferred from electronic annotation /// 0005515 // protein binding // inferred from electronic annotation /// 0005524 // ATP binding // inferred from electronic annotation	---	---	---	This probe set was annotated using the Matching Probes based pipeline to a Entrez Gene identifier using 11 transcripts. // false // Matching Probes // A	AB003334(11),AK293955(11),AK302294(11),AK302430(11),AK302832(10),BC037553(11),BX648125(10),BX648623(11),ENST00000320027(11),ENST00000380406(11),NM_006644(11)
210415_s_at	1.08119	7.76061	1.2621		210415_s_at	113.615	165.237	162.4	155.291	194.237	203.218	210415_s_at	g2996005	gb:AF053970.1 /DB_XREF=gi:2996005 /FEA=FLmRNA /CNT=6 /TID=Hs.129055.1 /TIER=FL /STK=0 /UG=Hs.129055 /LL=4957 /UG_GENE=ODF2 /DEF=Homo sapiens outer dense fiber protein 22 mRNA, complete cds. /PROD=outer dense fiber protein 22 /FL=gb:AF053970.1	AF053970	Hs.129055	Hs.129055	chr9:130261687-130296933 (+) // 99.9 // q34.11	outer dense fiber of sperm tails 2	ODF2	chr9q34.11	full length	ENSG00000136811	4957	B1AND3 /// B1AND4 /// B3KSD5 /// B4DIL2 /// B4DUU0 /// B4DX03 /// B4DX73 /// B4DX85 /// Q5BJF6 /// Q5T4C2 /// Q5T4C6 /// Q5T4C7 /// Q5T4C8 /// Q6PJQ8 /// Q9UNM2	---	602015	NP_002531 /// NP_702915	NM_002540 /// NM_153437	0007275 // multicellular organismal development // inferred from electronic annotation /// 0007283 // spermatogenesis // inferred from electronic annotation /// 0030154 // cell differentiation // inferred from electronic annotation	0005634 // nucleus // inferred from direct assay /// 0005737 // cytoplasm // inferred from direct assay /// 0005813 // centrosome // inferred from electronic annotation /// 0005874 // microtubule // inferred from electronic annotation /// 0005929 // cilium // inferred from electronic annotation /// 0019861 // flagellum // inferred from electronic annotation /// 0042995 // cell projection // infer…	0005198 // structural molecule activity // traceable author statement	---	---	---	This probe set was annotated using the Matching Probes based pipeline to a Entrez Gene identifier using 12 transcripts. // false // Matching Probes // A	AF012549(11),AF053970(11),AK093367(11),AK300793(11),AK301754(10),AK301842(11),AK301855(11),AY319414(11),ENST00000372791(11),ENST00000372814(11),ENST00000393533(10),NM_153437(11)
232713_at	0.129562	51.8171	1.0161		232713_at	24.6932	22.6012	23.9691	21.8992	24.9994	25.6304	232713_at	Hs.30901.0	gb:AL365407.1 /DB_XREF=gi:9187604 /FEA=mRNA /CNT=7 /TID=Hs.30901.0 /TIER=ConsEnd /STK=3 /UG=Hs.30901 /UG_TITLE=Homo sapiens mRNA full length insert cDNA clone EUROIMAGE 46506 /DEF=Homo sapiens mRNA full length insert cDNA clone EUROIMAGE 46506.	AL365407	Hs.30901	Hs.657871	chr19:2678741-2680325 (-) // 67.29 // p13.3	---	---	---	---	---	---	---	---	---	---	---	---	---	---	---	---	---	This probe set was annotated using the Matching Probes based pipeline to a UniGene identifier using 2 transcripts. // false // Matching Probes // A	AL365407(11),BC089431(11)
1569190_at	-1.4249	3.11418	0.8304		1569190_at	282.807	326.346	314.727	257.111	275.277	235.009	1569190_at	Hs2.397168.1	gb:BC014677.1 /DB_XREF=gi:15928390 /TID=Hs2.397168.1 /CNT=8 /FEA=mRNA /TIER=ConsEnd /STK=0 /UG=Hs.397168 /UG_TITLE=Homo sapiens, Similar to RIKEN cDNA 2610207F23 gene, clone IMAGE:3862264, mRNA /DEF=Homo sapiens, Similar to RIKEN cDNA 2610207F23 gene, clone IMAGE:3862264, mRNA.	BC014677	Hs.397168	Hs.654690	chr4:130179800-130234150 (-) // 96.68 // q28.2	sodium channel and clathrin linker 1	SCLT1	chr4q28.2	full length	---	132320	Q96NL6	---	611399	NP_653244	NM_144643	0045162 // clustering of voltage-gated sodium channels // inferred from electronic annotation	0005737 // cytoplasm // inferred from electronic annotation /// 0005886 // plasma membrane // inferred from electronic annotation	0017080 // sodium channel regulator activity // inferred from electronic annotation	---	---	---	This probe set was annotated using the Matching Probes based pipeline to a Entrez Gene identifier using 1 transcripts. // false // Matching Probes // A	BC064428(10)
203155_at	0.580403	27.4021	1.0791		203155_at	343.661	338.888	321.928	327.338	357.006	403.197	203155_at	g6912651	gb:NM_012432.1 /DB_XREF=gi:6912651 /GEN=SETDB1 /FEA=FLmRNA /CNT=106 /TID=Hs.20991.0 /TIER=FL+Stack /STK=42 /UG=Hs.20991 /LL=9869 /DEF=Homo sapiens SET domain, bifurcated 1 (SETDB1), mRNA. /PROD=SET domain, bifurcated 1 /FL=gb:NM_012432.1 gb:D31891.1	NM_012432	Hs.20991	Hs.643565	chr1:149165542-149203835 (+) // 100.0 // q21.2	SET domain, bifurcated 1	SETDB1	chr1q21	full length	ENSG00000143379	9869	B0QZE6 /// B0QZE7 /// Q15047	---	604396	NP_001138887 /// NP_036564	NM_001145415 /// NM_012432 /// NR_026977	0006350 // transcription // inferred from electronic annotation /// 0006355 // regulation of transcription, DNA-dependent // inferred from electronic annotation /// 0016568 // chromatin modification // inferred from electronic annotation	0005634 // nucleus // inferred from electronic annotation /// 0005694 // chromosome // inferred from electronic annotation	0003676 // nucleic acid binding // inferred from electronic annotation /// 0003677 // DNA binding // inferred from electronic annotation /// 0005515 // protein binding // inferred from physical interaction /// 0008168 // methyltransferase activity // inferred from electronic annotation /// 0008270 // zinc ion binding // inferred from electronic annotation /// 0016740 // transferase activity // in…	---	---	---	This probe set was annotated using the Matching Probes based pipeline to a Entrez Gene identifier using 8 transcripts. // false // Matching Probes // A	AK095075(11),BC028671(11),ENST00000271640(11),ENST00000368960(11),ENST00000368964(11),ENST00000368969(11),NM_001145415(11),NM_012432(11)
209286_at	0.0204972	56.71	1.0041		209286_at	349.102	472.868	499.175	382.912	491.067	443.665	209286_at	Hs.260024.0	gb:AI754416 /DB_XREF=gi:5132680 /DB_XREF=cr25a08.x1 /CLONE=HBMSC_cr25a08 /FEA=FLmRNA /CNT=172 /TID=Hs.260024.0 /TIER=Stack /STK=26 /UG=Hs.260024 /LL=10602 /UG_GENE=CEP3 /UG_TITLE=Cdc42 effector protein 3 /FL=gb:AF164118.1 gb:NM_006449.1 gb:AF094521.1 gb:AF104857.1 gb:AL136842.1	AI754416	Hs.260024	Hs.369574	chr2:37724419-37752880 (-) // 91.55 // p22.2	CDC42 effector protein (Rho GTPase binding) 3	CDC42EP3	chr2p21	full length	ENSG00000163171	10602	B2R8S0 /// B3KY59 /// Q9UKI2	---	606133	NP_006440	NM_006449	0007165 // signal transduction // traceable author statement /// 0008360 // regulation of cell shape // inferred from electronic annotation	0005737 // cytoplasm // inferred from electronic annotation /// 0005856 // cytoskeleton // inferred from electronic annotation /// 0012505 // endomembrane system // inferred from electronic annotation /// 0015629 // actin cytoskeleton // inferred from direct assay /// 0016020 // membrane // inferred from electronic annotation	0005515 // protein binding // inferred from electronic annotation /// 0005519 // cytoskeletal regulatory protein binding // traceable author statement	---	---	---	This probe set was annotated using the Matching Probes based pipeline to a Entrez Gene identifier using 2 transcripts. // false // Matching Probes // A	ENST00000295324(11),NM_006449(11)
218773_s_at	-0.622286	24.2232	0.9184		218773_s_at	440.783	495.981	452.149	380.828	431.062	466.518	218773_s_at	g6912591	gb:NM_012228.1 /DB_XREF=gi:6912591 /GEN=PILB /FEA=FLmRNA /CNT=75 /TID=Hs.279754.0 /TIER=FL+Stack /STK=51 /UG=Hs.279754 /LL=22921 /DEF=Homo sapiens pilin-like transcription factor (PILB), mRNA. /PROD=pilin-like transcription factor /FL=gb:AF122004.1 gb:NM_012228.1	NM_012228	Hs.279754	Hs.461420	chr10:23424528-23449905 (+) // 88.22 // p12.2	methionine sulfoxide reductase B2	MSRB2	chr10p12	full length	ENSG00000148450	22921	A6NCQ5 /// B5ME83 /// Q9Y3D2	EC:1.8.4.-	---	NP_036360	NM_012228	0030091 // protein repair // inferred from sequence or structural similarity /// 0030091 // protein repair // inferred from electronic annotation /// 0055114 // oxidation reduction // inferred from electronic annotation	0005739 // mitochondrion // inferred from sequence or structural similarity /// 0005739 // mitochondrion // inferred from electronic annotation	0000318 // protein-methionine-R-oxide reductase activity // inferred from sequence or structural similarity /// 0000318 // protein-methionine-R-oxide reductase activity // inferred from electronic annotation /// 0003700 // transcription factor activity // traceable author statement /// 0008113 // peptide-methionine-(S)-S-oxide reductase activity // inferred from electronic annotation /// 0008270 …	---	---	---	This probe set was annotated using the Matching Probes based pipeline to a Entrez Gene identifier using 9 transcripts. // false // Matching Probes // A	AF122004(11),AF151889(11),BC018030(10),BC117471(11),BC130380(11),ENST00000277598(10),ENST00000376510(11),ENST00000376513(11),NM_012228(11)
221916_at	-1.43011	3.01174	0.8256		221916_at	2407	2756.98	2235.12	1961.98	1996.69	2130.82	221916_at	Hs.302689.1	gb:BF055311 /DB_XREF=gi:10809207 /DB_XREF=7j78a07.x1 /CLONE=IMAGE:3392532 /FEA=EST /CNT=58 /TID=Hs.302689.1 /TIER=Stack /STK=36 /UG=Hs.302689 /LL=29951 /UG_GENE=DKFZp434B0417 /UG_TITLE=hypothetical protein	BF055311	Hs.302689	Hs.521461	chr8:24864387-24865409 (-) // 98.36 // p21.2	neurofilament, light polypeptide	NEFL	chr8p21	full length	ENSG00000104725	4747	A8MQ04 /// B3KQI5 /// B3KXJ0 /// B4DR43 /// B7Z3P2 /// B9ZVN2 /// P07196 /// Q8TCR7	---	162280 /// 607684 /// 607734	NP_006149	NM_006158	0000226 // microtubule cytoskeleton organization // inferred from electronic annotation /// 0008089 // anterograde axon cargo transport // inferred from mutant phenotype /// 0008090 // retrograde axon cargo transport // inferred from mutant phenotype /// 0014012 // axon regeneration in the peripheral nervous system // inferred from electronic annotation /// 0019896 // axon transport of mitochondr…	0005882 // intermediate filament // inferred from electronic annotation /// 0005883 // neurofilament // inferred from direct assay /// 0005883 // neurofilament // inferred from electronic annotation /// 0030424 // axon // inferred from direct assay /// 0030424 // axon // inferred from electronic annotation /// 0033596 // TSC1-TSC2 complex // inferred from direct assay	0005198 // structural molecule activity // inferred from electronic annotation /// 0005200 // structural constituent of cytoskeleton // inferred from direct assay /// 0005515 // protein binding // inferred from electronic annotation /// 0005515 // protein binding // inferred from physical interaction /// 0008022 // protein C-terminus binding // inferred from physical interaction /// 0042802 // id…	---	---	---	This probe set was annotated using the Matching Probes based pipeline to a Entrez Gene identifier using 4 transcripts. // false // Matching Probes // A	ENST00000221169(11),ENST00000311854(11),ENST00000380781(11),NM_006158(11)
201977_s_at	0.245442	46.3118	1.0296		201977_s_at	153.122	169.625	158.105	152.519	175.66	167.301	201977_s_at	Hs.63510.0	gb:AI539425 /DB_XREF=gi:4453560 /DB_XREF=te46d03.x1 /CLONE=IMAGE:2089733 /FEA=FLmRNA /CNT=213 /TID=Hs.63510.0 /TIER=Stack /STK=8 /UG=Hs.63510 /LL=9812 /UG_GENE=KIAA0141 /UG_TITLE=KIAA0141 gene product /FL=gb:D50931.1 gb:NM_014773.1	AI539425	Hs.63510	Hs.210532	chr5:141283580-141299901 (+) // 81.85 // q31.3	KIAA0141	KIAA0141	chr5q31.3	full length	ENSG00000081791	9812	A8KA04 /// Q14154	---	---	NP_001136075 /// NP_055588	NM_001142603 /// NM_014773	---	0005739 // mitochondrion // inferred from direct assay /// 0005739 // mitochondrion // inferred from electronic annotation	0005488 // binding // inferred from electronic annotation	---	---	---	This probe set was annotated using the Matching Probes based pipeline to a Entrez Gene identifier using 6 transcripts. // false // Matching Probes // A	BC007855(11),BC010452(11),BC011269(11),BC011926(11),ENST00000194118(11),NM_014773(11)
229862_x_at	0.377942	38.618	1.0333		229862_x_at	244.995	231.508	233.662	244.98	247.449	241.196	229862_x_at	Hs.57841.0	gb:W63776 /DB_XREF=gi:1371377 /DB_XREF=zd30c11.s1 /CLONE=IMAGE:342164 /FEA=EST /CNT=15 /TID=Hs.57841.0 /TIER=Stack /STK=14 /UG=Hs.57841 /UG_TITLE=ESTs, Weakly similar to S36152 MHC class III histocompatibility antigen HLA-B-associated protein 2 (H.sapiens)	W63776	Hs.57841	Hs.515662	chr19:63716708-63717140 (-) // 88.71 // q13.43	zinc finger and BTB domain containing 45	ZBTB45	chr19q13.43	full length	ENSG00000119574	84878	Q8NDR3 /// Q96K62	---	---	NP_116181	NM_032792	0006350 // transcription // inferred from electronic annotation /// 0006355 // regulation of transcription, DNA-dependent // inferred from electronic annotation	0005622 // intracellular // inferred from electronic annotation /// 0005634 // nucleus // inferred from electronic annotation	0003676 // nucleic acid binding // inferred from electronic annotation /// 0003677 // DNA binding // inferred from electronic annotation /// 0005515 // protein binding // inferred from electronic annotation /// 0008270 // zinc ion binding // inferred from electronic annotation /// 0046872 // metal ion binding // inferred from electronic annotation	---	---	---	This probe set was annotated using the Matching Probes based pipeline to a Entrez Gene identifier using 5 transcripts. // false // Matching Probes // A	AK027392(11),BC024738(11),CR613426(10),ENST00000354590(11),NM_032792(11)
201167_x_at	-0.704603	19.9981	0.861		201167_x_at	265.816	207.723	288.649	267.404	198.816	191.372	201167_x_at	g285978	gb:D13989.1 /DB_XREF=gi:285978 /FEA=FLmRNA /CNT=425 /TID=Hs.159161.0 /TIER=FL /STK=0 /UG=Hs.159161 /LL=396 /UG_GENE=ARHGDIA /DEF=Human rho GDI mRNA, complete cds. /PROD=human rho GDI /FL=gb:M97579.1 gb:D13989.1 gb:NM_004309.1	D13989	Hs.159161	Hs.159161	chr17_random:2386170-2387275 (-) // 100.0 // /// chr17:77420020-77421115 (-) // 100.0 // q25.3	Rho GDP dissociation inhibitor (GDI) alpha	ARHGDIA	chr17q25.3	full length	ENSG00000141522 /// ENSG00000215642	396	A8MXW0 /// B2R5X1 /// B4DDD3 /// B4DUV9 /// P52565 /// Q6IBM5	---	601925	NP_004300	NM_004309	0006916 // anti-apoptosis // traceable author statement /// 0006928 // cell motion // traceable author statement /// 0007162 // negative regulation of cell adhesion // traceable author statement /// 0007266 // Rho protein signal transduction // traceable author statement	0005737 // cytoplasm // inferred from electronic annotation /// 0005856 // cytoskeleton // traceable author statement	0005094 // Rho GDP-dissociation inhibitor activity // traceable author statement /// 0005094 // Rho GDP-dissociation inhibitor activity // inferred from electronic annotation /// 0005096 // GTPase activator activity // inferred from electronic annotation /// 0005515 // protein binding // inferred from physical interaction /// 0005515 // protein binding // traceable author statement /// 0042802 //…	---	---	---	This probe set was annotated using the Matching Probes based pipeline to a Entrez Gene identifier using 17 transcripts. // false // Matching Probes // A	AF498926(11),BC005851(11),BC005875(11),BC008701(11),BC009759(11),BC016031(11),BC016185(11),BC024258(11),BC027730(11),BC075827(11),BC106044(11),BT006884(11),CR456777(11),D13989(11),ENST00000269321(11),M97579(11),NM_004309(11)
225552_x_at	0.0128162	57.0235	1.0013		225552_x_at	2992.52	2982.75	3053.14	2842.8	3031.56	3174.42	225552_x_at	Hs.76239.1	gb:AI991669 /DB_XREF=gi:5838661 /DB_XREF=wr15e11.x1 /CLONE=IMAGE:2481644 /FEA=EST /CNT=181 /TID=Hs.76239.1 /TIER=ConsEnd /STK=0 /UG=Hs.76239 /LL=54998 /UG_GENE=FLJ20608 /UG_TITLE=hypothetical protein FLJ20608	AI991669	Hs.76239	Hs.658138	chr1_random:385456-386168 (+) // 93.75 // /// chr1:1298976-1299688 (-) // 93.6 // p36.33	aurora kinase A interacting protein 1	AURKAIP1	chr1p36.33	---	ENSG00000175756 /// ENSG00000215725	54998	Q6PI41 /// Q9NWT8	---	609183	NP_001120701 /// NP_001120702 /// NP_060370	NM_001127229 /// NM_001127230 /// NM_017900	0045839 // negative regulation of mitosis // non-traceable author statement /// 0045862 // positive regulation of proteolysis // inferred from direct assay	0005634 // nucleus // inferred from direct assay /// 0005634 // nucleus // inferred from electronic annotation	0005515 // protein binding // inferred from physical interaction	---	---	---	This probe set was annotated using the Matching Probes based pipeline to a Entrez Gene identifier using 11 transcripts. // false // Matching Probes // A	BC022808(11),BC046345(11),BC062333(11),ENST00000321751(11),ENST00000338338(11),ENST00000338370(11),ENST00000378853(11),ENST00000400808(11),NM_001127229(11),NM_001127230(11),NM_017900(11)
239854_at	0.656679	23.5962	1.0916		239854_at	60.4533	65.8485	74.7911	75.7446	70.053	72.9794	239854_at	Hs.98579.0	gb:AA953200 /DB_XREF=gi:3117347 /DB_XREF=oo87a05.s1 /CLONE=IMAGE:1573136 /FEA=EST /CNT=4 /TID=Hs.98579.0 /TIER=ConsEnd /STK=4 /UG=Hs.98579 /UG_TITLE=ESTs	AA953200	Hs.98579	Hs.535660	chr22:49336407-49341702 (-) // 100.0 // q13.33	chromosome 22 open reading frame 41	C22orf41	chr22q13.33	full length	ENSG00000217442	644186	A1L190	---	---	NP_001116697 /// XP_001720257 /// XP_932473 /// XP_943427	NM_001123225 /// XM_001720205 /// XM_927380 /// XM_938334	---	---	---	---	---	---	This probe set was annotated using the Matching Probes based pipeline to a Entrez Gene identifier using 2 transcripts. // false // Matching Probes // A	ENST00000406915(11),NM_001123225(11)
242766_at	1.3849	3.78831	1.2393		242766_at	121.635	115.756	115.535	123.213	163.219	153.968	242766_at	Hs.87745.0	gb:AI360832 /DB_XREF=gi:4112453 /DB_XREF=qx99f02.x1 /CLONE=IMAGE:2010651 /FEA=EST /CNT=5 /TID=Hs.87745.0 /TIER=ConsEnd /STK=0 /UG=Hs.87745 /UG_TITLE=ESTs, Weakly similar to Unknown (H.sapiens)	AI360832	Hs.87745	Hs.558872	chr21:14438228-14438658 (+) // 94.3 // q11.2	---	---	---	---	---	---	---	---	---	---	---	---	---	---	---	---	---	This probe set was annotated using the Matching Probes based pipeline to a UniGene identifier using 1 transcripts. // false // Matching Probes // A	BC048201(11)
221268_s_at	0.210689	47.9143	1.028		221268_s_at	191.596	212.013	221.204	195.542	217.43	229.61	221268_s_at	g13540568	gb:NM_030791.1 /DB_XREF=gi:13540568 /GEN=LOC81537 /FEA=FLmRNA /CNT=1 /TID=HsAffx.900063.54 /TIER=FL /STK=0 /DEF=Homo sapiens sphingosine-1-phosphatase (LOC81537), mRNA. /PROD=sphingosine-1-phosphatase /FL=gb:NM_030791.1	NM_030791	Hs.900063	Hs.24678	chr14:63221675-63264446 (-) // 95.88 // q23.2	sphingosine-1-phosphate phosphatase 1	SGPP1	chr14q23.2	full length	ENSG00000126821	81537	B2RAH0 /// Q9BX95	---	---	NP_110418	NM_030791	0006665 // sphingolipid metabolic process // inferred from electronic annotation /// 0006668 // sphinganine-1-phosphate metabolic process // inferred from electronic annotation /// 0006670 // sphingosine metabolic process // inferred from electronic annotation /// 0006915 // apoptosis // inferred from electronic annotation	0005624 // membrane fraction // inferred from electronic annotation /// 0005783 // endoplasmic reticulum // inferred from electronic annotation /// 0005789 // endoplasmic reticulum membrane // inferred from electronic annotation /// 0016020 // membrane // inferred from electronic annotation /// 0016021 // integral to membrane // inferred from electronic annotation	0003824 // catalytic activity // inferred from electronic annotation /// 0016787 // hydrolase activity // inferred from electronic annotation /// 0042392 // sphingosine-1-phosphate phosphatase activity // inferred from electronic annotation	---	---	uc001xgj.1 // span:131-153,158-175,229-251,256-278,290-309,357-379,418-440 // numtm:7 /// NP_110418.1 // span:131-153,158-175,229-251,256-278,290-309,357-379,418-440 // numtm:7 /// AAK26660.1 // span:229-251,256-278,290-309,357-379,418-440 // numtm:5 /// AAH63839.1 // span:131-153,158-175,229-251,256-278,290-309,357-379,418-440 // numtm:7 /// AAH70060.1 // span:131-153,158-175,229-251,256-278,290…	This probe set was annotated using the Matching Probes based pipeline to a Entrez Gene identifier using 5 transcripts. // false // Matching Probes // A	AF349315(11),BC063839(11),BC070060(11),ENST00000247225(11),NM_030791(11)
212071_s_at	-0.687926	20.6174	0.9361		212071_s_at	2197.13	2385.38	2193.33	2122.26	2086.02	2129.72	212071_s_at	Hs.324648.0	gb:BE968833 /DB_XREF=gi:10579538 /DB_XREF=601649861F1 /CLONE=IMAGE:3933782 /FEA=mRNA /CNT=260 /TID=Hs.324648.0 /TIER=Stack /STK=123 /UG=Hs.324648 /UG_TITLE=Homo sapiens cDNA FLJ13700 fis, clone PLACE2000216, highly similar to SPECTRIN BETA CHAIN, BRAIN	BE968833	Hs.324648	Hs.705692	chr2:54743220-54750508 (+) // 97.91 // p16.2	spectrin, beta, non-erythrocytic 1	SPTBN1	chr2p21	full length	ENSG00000115306	6711	B2RP63 /// B2ZZ89 /// B4DIF8 /// Q01082 /// Q53RC4 /// Q8WYB3	---	182790	NP_003119 /// NP_842565	NM_003128 /// NM_178313	0007182 // common-partner SMAD protein phosphorylation // inferred from electronic annotation /// 0007184 // SMAD protein nuclear translocation // inferred from electronic annotation /// 0051016 // barbed-end actin filament capping // inferred from electronic annotation	0005634 // nucleus // inferred from electronic annotation /// 0005730 // nucleolus // inferred from direct assay /// 0005737 // cytoplasm // inferred from direct assay /// 0005737 // cytoplasm // inferred from electronic annotation /// 0005856 // cytoskeleton // inferred from electronic annotation /// 0005886 // plasma membrane // inferred from electronic annotation /// 0008091 // spectrin // tra…	0003779 // actin binding // traceable author statement /// 0003779 // actin binding // inferred from electronic annotation /// 0005200 // structural constituent of cytoskeleton // traceable author statement /// 0005200 // structural constituent of cytoskeleton // inferred from electronic annotation /// 0005515 // protein binding // inferred from electronic annotation /// 0005515 // protein bindin…	---	---	---	This probe set was annotated using the Matching Probes based pipeline to a Entrez Gene identifier using 6 transcripts. // false // Matching Probes // A	AB371586(11),AK023762(11),BC009640(11),ENST00000356805(11),ENST00000389980(11),NM_003128(11)
227113_at	1.33489	4.15997	1.1571		227113_at	100.439	107.194	106.808	123.825	113.02	127.29	227113_at	Hs.184261.0	gb:BE048349 /DB_XREF=gi:8365402 /DB_XREF=hr45h03.x1 /CLONE=IMAGE:3131477 /FEA=EST /CNT=49 /TID=Hs.184261.0 /TIER=Stack /STK=30 /UG=Hs.184261 /UG_TITLE=ESTs, Weakly similar to putative type III alcohol dehydrogenase (D.melanogaster)	BE048349	Hs.184261	Hs.268869	chr8:67531369-67543693 (+) // 81.92 // q13.1	alcohol dehydrogenase, iron containing, 1	ADHFE1	chr8q13.1	full length	ENSG00000147576	137872	B2RDC3 /// B4DEA1 /// B4DFI7 /// B4DFU4 /// B4DTJ8 /// B4DV11 /// B5ME88 /// Q8IWW8 /// Q8TAG6	EC:1.1.1.1 /// EC:1.1.99.24	611083	NP_653251	NM_144650	0015993 // molecular hydrogen transport // inferred from direct assay /// 0055114 // oxidation reduction // inferred from electronic annotation	0005739 // mitochondrion // inferred from sequence or structural similarity /// 0005739 // mitochondrion // inferred from electronic annotation	0016491 // oxidoreductase activity // inferred from electronic annotation /// 0046872 // metal ion binding // inferred from electronic annotation /// 0047988 // hydroxyacid-oxoacid transhydrogenase activity // inferred from direct assay /// 0047988 // hydroxyacid-oxoacid transhydrogenase activity // inferred from electronic annotation	---	---	---	This probe set was annotated using the Matching Probes based pipeline to a Entrez Gene identifier using 5 transcripts. // false // Matching Probes // A	AY033237(11),BC064634(11),ENST00000276576(10),ENST00000396623(10),NM_144650(10)
229182_at	-0.597871	25.4659	0.908		229182_at	211.671	248.285	273.975	199.809	242.483	222.507	229182_at	Hs.125035.0	gb:H97168 /DB_XREF=gi:1114211 /DB_XREF=yx03c12.s1 /CLONE=IMAGE:260662 /FEA=EST /CNT=15 /TID=Hs.125035.0 /TIER=Stack /STK=9 /UG=Hs.125035 /UG_TITLE=ESTs	H97168	Hs.125035	Hs.594696	chr17:23713930-23714831 (+) // 69.8 // q11.2	---	---	---	---	---	---	---	---	---	---	---	---	---	---	---	---	---	This probe set was annotated using the Matching Probes based pipeline to a UniGene identifier using 1 transcripts. // false // Matching Probes // A	CR613018(11)
226092_at	1.86612	1.19738	1.2057		226092_at	909.687	941.649	1007.32	1171.32	1152.56	1120.34	226092_at	Hs.13399.0	gb:BF115203 /DB_XREF=gi:10984679 /DB_XREF=hr84g03.x1 /CLONE=IMAGE:3135220 /FEA=mRNA /CNT=70 /TID=Hs.13399.0 /TIER=Stack /STK=36 /UG=Hs.13399 /UG_TITLE=Homo sapiens clone 25032 mRNA sequence	BF115203	Hs.13399	Hs.652312	chr14:66870335-66872289 (+) // 95.75 // q23.3	membrane protein, palmitoylated 5 (MAGUK p55 subfamily member 5)	MPP5	chr14q23.3	full length	ENSG00000072415	64398	A1L380 /// A8K5C5 /// Q4VBP4 /// Q658X5 /// Q8N3R9	---	606958	NP_071919	NM_022474	---	0005634 // nucleus // inferred from direct assay /// 0005737 // cytoplasm // inferred from direct assay /// 0005886 // plasma membrane // inferred from electronic annotation /// 0005886 // plasma membrane // inferred from direct assay /// 0005923 // tight junction // inferred from electronic annotation /// 0012505 // endomembrane system // inferred from electronic annotation /// 0016020 // membra…	0005515 // protein binding // inferred from electronic annotation	---	---	---	This probe set was annotated using the Matching Probes based pipeline to a Entrez Gene identifier using 3 transcripts. // false // Matching Probes // A	AL832326(11),ENST00000261681(11),NM_022474(11)
1552520_at	-0.463035	33.6071	0.9178		1552520_at	94.5297	77.3978	93.848	92.4233	66.9056	85.8444	1552520_at	Hs2.99439.1	gb:BC030710.1 /DB_XREF=gi:21265147 /TID=Hs2.99439.1 /CNT=10 /FEA=FLmRNA /TIER=FL /STK=3 /LL=157753 /UG_GENE=FLJ30668 /UG=Hs.99439 /DEF=Homo sapiens, similar to hypothetical protein FLJ11190, clone MGC:33522 IMAGE:4819093, mRNA, complete cds. /PROD=similar to hypothetical protein FLJ11190 /FL=gb:NM_153015.1 gb:BC030710.1	BC030710	Hs.99439	Hs.99439	chr8:109864521-109869020 (-) // 97.66 // q23.1	transmembrane protein 74	TMEM74	chr8q23.1	full length	ENSG00000164841	157753	Q96NL1	---	---	NP_694560	NM_153015	---	0016020 // membrane // inferred from electronic annotation /// 0016021 // integral to membrane // inferred from electronic annotation	---	---	---	uc003ymy.1 // span:176-198,232-254 // numtm:2 /// NP_694560.1 // span:176-198,232-254 // numtm:2 /// AAH30710.1 // span:176-198,232-254 // numtm:2 /// ENSP00000297459 // span:176-198,232-254 // numtm:2	This probe set was annotated using the Matching Probes based pipeline to a Entrez Gene identifier using 3 transcripts. // false // Matching Probes // A	BC030710(11),ENST00000297459(11),NM_153015(11)
244185_at	3.35898	0.0471572	1.3622		244185_at	47.4966	45.4603	47.5188	66.3043	62.5197	62.5591	244185_at	Hs.144906.0	gb:AA921841 /DB_XREF=gi:3069150 /DB_XREF=om44c03.s1 /CLONE=IMAGE:1543876 /FEA=EST /CNT=4 /TID=Hs.144906.0 /TIER=ConsEnd /STK=3 /UG=Hs.144906 /UG_TITLE=ESTs	AA921841	Hs.144906	Hs.673977	chr12:94401895-94402399 (+) // 30.95 // q22	---	---	---	est	---	---	---	---	---	---	---	---	---	---	---	---	---	This probe set was annotated using the Accession mapped clusters based pipeline to a UniGene identifier using 3 transcripts. // false // Accession mapped clusters // E	AA614184,AW000958,AW467951
224595_at	0.651834	23.5962	1.0673		224595_at	996.704	1059.13	966.382	1113.78	1054.02	1056.65	224595_at	Hs.179902.1	gb:AK022549.1 /DB_XREF=gi:10434002 /FEA=FLmRNA /CNT=262 /TID=Hs.179902.1 /TIER=Stack /STK=48 /UG=Hs.179902 /LL=63942 /UG_GENE=CTL1 /UG_TITLE=transporter-like protein /DEF=Homo sapiens cDNA FLJ12487 fis, clone NT2RM2000609, highly similar to Homo sapiens CTL1 gene. /FL=gb:NM_022109.1	AK022549	Hs.179902	Hs.573495	chr9:107046850-107193505 (+) // 96.06 // q31.1	solute carrier family 44, member 1	SLC44A1	chr9q31.2	full length	ENSG00000070214	23446	A8MQ70 /// B3KMS7 /// B3KWF2 /// Q8WWI5	---	606105	NP_536856	NM_080546	0006810 // transport // inferred from electronic annotation /// 0015871 // choline transport // traceable author statement /// 0015871 // choline transport // inferred from electronic annotation	0016020 // membrane // inferred from electronic annotation /// 0016021 // integral to membrane // traceable author statement /// 0016021 // integral to membrane // inferred from electronic annotation	0015220 // choline transmembrane transporter activity // traceable author statement /// 0015220 // choline transmembrane transporter activity // inferred from electronic annotation	---	---	uc004bcn.1 // span:29-51,214-236,241-263,288-310,314-336,341-363,390-412,538-560,565-587 // numtm:9 /// NP_536856.2 // span:29-51,214-236,241-263,288-310,314-336,341-363,390-412,538-560,565-587 // numtm:9 /// AAH49203.1 // span:29-51,214-236,241-263,288-310,314-336,341-363,390-412,538-560,565-587 // numtm:9 /// ENSP00000363855 // span:29-51,214-236,241-263,288-310,314-336,341-363,390-412,538-560,…	This probe set was annotated using the Matching Probes based pipeline to a Entrez Gene identifier using 5 transcripts. // false // Matching Probes // A	BC049203(11),ENST00000361080(11),ENST00000374720(11),ENST00000374723(9),NM_080546(11)
240513_at	1.28161	4.71465	1.2744		240513_at	26.4758	25.7328	21.7303	38.1544	30.0508	26.7231	240513_at	Hs.44893.0	gb:AI417992 /DB_XREF=gi:4261496 /DB_XREF=tg71c03.x1 /CLONE=IMAGE:2114212 /FEA=EST /CNT=4 /TID=Hs.44893.0 /TIER=ConsEnd /STK=4 /UG=Hs.44893 /UG_TITLE=ESTs	AI417992	Hs.44893	Hs.502244	chr11:32565301-32565763 (+) // 61.9 // p13	Eukaryotic translation initiation factor 3, subunit M	EIF3M	chr11p13	full length	---	10480	A8K7X4 /// B4DT09 /// B4E2Q4 /// Q7L2H7	---	609641	NP_006351	NM_006360	0006412 // translation // inferred from electronic annotation	0005737 // cytoplasm // inferred from electronic annotation	0003743 // translation initiation factor activity // inferred from electronic annotation /// 0003743 // translation initiation factor activity // inferred by curator /// 0005488 // binding // inferred from electronic annotation /// 0005515 // protein binding // inferred from physical interaction	---	---	---	This probe set was annotated using the Accession mapped clusters based pipeline to a UniGene identifier using 4 transcripts. // false // Accession mapped clusters // E	N38932,AA232878,AI417992,AI554857
1559096_x_at	2.66911	0.0878149	1.7329		1559096_x_at	59.7946	66.7968	75.6387	91.5881	134.98	127.177	1559096_x_at	Hs2.377970.1	gb:AK095307.1 /DB_XREF=gi:21754540 /TID=Hs2.377970.1 /CNT=7 /FEA=mRNA /TIER=ConsEnd /STK=0 /UG=Hs.377970 /UG_TITLE=Homo sapiens cDNA FLJ37996 fis, clone CTONG2011920, weakly similar to Homo sapiens NY-REN-57 antigen mRNA. /DEF=Homo sapiens cDNA FLJ37988 fis, clone CTONG2011474, moderately similar to Homo sapiens NY-REN-57 antigen mRNA.	AK095307	Hs.377970	Hs.216653	chr6:53063648-53066716 (+) // 45.68 // p12.1	F-box protein 9	FBXO9	chr6p12.3-p11.2	full length	---	26268	Q59EH8 /// Q96MK9 /// Q9UK97	---	609091	NP_036479 /// NP_258441 /// NP_258442	NM_012347 /// NM_033480 /// NM_033481	0016567 // protein ubiquitination // non-traceable author statement /// 0019941 // modification-dependent protein catabolic process // inferred from electronic annotation	0000151 // ubiquitin ligase complex // non-traceable author statement	0004842 // ubiquitin-protein ligase activity // non-traceable author statement	---	---	---	This probe set was annotated using the Matching Probes based pipeline to a Entrez Gene identifier using 2 transcripts. // false // Matching Probes // A	AK095307(11),BX641082(11)
202199_s_at	-0.00549424	56.9583	0.9995		202199_s_at	200.757	190.816	183.887	195.099	189.068	190.671	202199_s_at	Hs.75761.0	gb:AW082913 /DB_XREF=gi:6038065 /DB_XREF=xc04c12.x1 /CLONE=IMAGE:2583286 /FEA=FLmRNA /CNT=179 /TID=Hs.75761.0 /TIER=Stack /STK=8 /UG=Hs.75761 /LL=6732 /UG_GENE=SRPK1 /UG_TITLE=SFRS protein kinase 1 /FL=gb:NM_003137.1 gb:U09564.1	AW082913	Hs.75761	Hs.443861	chr6:35908721-35996285 (-) // 95.7 // p21.31	SFRS protein kinase 1	SRPK1	chr6p21.3-p21.2	full length	ENSG00000096063	6732	A8K8B2 /// B4DS61 /// Q5R363 /// Q96SB4	EC:2.7.11.1	601939	NP_003128	NM_003137	0006397 // mRNA processing // inferred from electronic annotation /// 0006468 // protein amino acid phosphorylation // inferred from direct assay /// 0006468 // protein amino acid phosphorylation // inferred from electronic annotation /// 0007059 // chromosome segregation // inferred from direct assay /// 0007059 // chromosome segregation // inferred from electronic annotation /// 0007243 // prot…	0005634 // nucleus // inferred from direct assay /// 0005634 // nucleus // inferred from electronic annotation /// 0005634 // nucleus // traceable author statement /// 0005737 // cytoplasm // inferred from direct assay /// 0005737 // cytoplasm // inferred from electronic annotation	0000166 // nucleotide binding // inferred from electronic annotation /// 0000287 // magnesium ion binding // inferred from direct assay /// 0004672 // protein kinase activity // inferred from electronic annotation /// 0004672 // protein kinase activity // traceable author statement /// 0004674 // protein serine/threonine kinase activity // inferred from direct assay /// 0004674 // protein serine/…	mRNA_processing_Reactome // GenMAPP	---	---	This probe set was annotated using the Matching Probes based pipeline to a Entrez Gene identifier using 9 transcripts. // false // Matching Probes // A	AJ318054(11),AK292277(10),BC038292(11),ENST00000346162(11),ENST00000361690(11),ENST00000373821(11),ENST00000373822(11),ENST00000373825(11),NM_003137(11)
218815_s_at	-0.0513473	55.1717	0.9922		218815_s_at	262.848	233.283	202.977	231.513	213.983	245.414	218815_s_at	g8922276	gb:NM_018022.1 /DB_XREF=gi:8922276 /GEN=FLJ10199 /FEA=FLmRNA /CNT=78 /TID=Hs.30925.0 /TIER=FL+Stack /STK=24 /UG=Hs.30925 /LL=55092 /DEF=Homo sapiens hypothetical protein FLJ10199 (FLJ10199), mRNA. /PROD=hypothetical protein FLJ10199 /FL=gb:NM_018022.1 gb:BC000593.1 gb:BC000202.1	NM_018022	Hs.30925	Hs.465305	chr1:15352815-15419459 (+) // 99.61 // p36.21	transmembrane protein 51	TMEM51	chr1p36.21	full length	ENSG00000171729	55092	A8K819 /// B1AP03 /// Q9BSA0 /// Q9NW97	---	---	NP_001129688 /// NP_001129689 /// NP_001129690 /// NP_060492	NM_001136216 /// NM_001136217 /// NM_001136218 /// NM_018022	---	0016020 // membrane // inferred from electronic annotation /// 0016021 // integral to membrane // inferred from electronic annotation	---	---	---	uc001avw.1 // span:12-34,63-85 // numtm:2 /// uc001avx.1 // span:12-34,63-85 // numtm:2 /// uc001avy.1 // span:12-34,63-85 // numtm:2 /// uc001avz.1 // span:12-34,63-85 // numtm:2 /// NP_060492.1 // span:12-34,63-85 // numtm:2 /// NP_001129688.1 // span:12-34,63-85 // numtm:2 /// NP_001129689.1 // span:12-34,63-85 // numtm:2 /// NP_001129690.1 // span:12-34,63-85 // numtm:2 /// AAH00202.1 // span…	This probe set was annotated using the Matching Probes based pipeline to a Entrez Gene identifier using 12 transcripts. // false // Matching Probes // A	AK129922(10),BC000202(11),BC000593(10),BC005177(11),ENST00000303840(10),ENST00000376008(10),ENST00000376014(10),ENST00000400796(10),NM_001136216(10),NM_001136217(10),NM_001136218(10),NM_018022(10)
203267_s_at	-0.387724	37.5222	0.9593		203267_s_at	395.722	424.565	451.5	414.194	398.578	405.577	203267_s_at	Hs.78582.0	gb:BF223206 /DB_XREF=gi:11130383 /DB_XREF=7q30e06.x1 /CLONE=IMAGE:3699923 /FEA=FLmRNA /CNT=151 /TID=Hs.78582.0 /TIER=Stack /STK=8 /UG=Hs.78582 /LL=1819 /UG_GENE=DRG2 /UG_TITLE=developmentally regulated GTP-binding protein 2 /FL=gb:BC000493.1 gb:NM_001388.1	BF223206	Hs.78582	Hs.78582	chr17:17931980-17952008 (+) // 95.92 // p11.2	developmentally regulated GTP binding protein 2	DRG2	chr17p11.2	full length	ENSG00000108591	1819	A8MZF9 /// B2R8G5 /// B4DIG2 /// B4DMP8 /// P55039 /// Q53Y50 /// Q59FW9	---	602986	NP_001379	NM_001388	0007165 // signal transduction // traceable author statement	0005622 // intracellular // inferred from electronic annotation /// 0005737 // cytoplasm // inferred from electronic annotation /// 0005737 // cytoplasm // inferred from direct assay	0000166 // nucleotide binding // inferred from electronic annotation /// 0005525 // GTP binding // traceable author statement /// 0005525 // GTP binding // inferred from electronic annotation	---	---	---	This probe set was annotated using the Matching Probes based pipeline to a Entrez Gene identifier using 6 transcripts. // false // Matching Probes // A	AB209340(11),BC000493(11),BT006976(11),ENST00000225729(11),ENST00000395726(10),NM_001388(11)
212393_at	-0.537824	28.6916	0.9492		212393_at	302.277	318.158	316.768	300.367	306.683	282.853	212393_at	Hs.112049.0	gb:AL096767 /DB_XREF=gi:5804920 /FEA=mRNA /CNT=193 /TID=Hs.112049.0 /TIER=Stack /STK=67 /UG=Hs.112049 /LL=6305 /UG_GENE=SBF1 /UG_TITLE=SET binding factor 1 /DEF=Human DNA sequence from clone 579N16 on chromosome 22. Contains the 3 part of the gene for KIAA0685, the SBF1 gene for SET binding factor 1, a novel gene, ESTs, an STS, GSSs and three putative CpG islands	AL096767	Hs.112049	Hs.589924	chr22:49232100-49260147 (-) // 98.48 // q13.33	SET binding factor 1	SBF1	chr22q13.33	full length	ENSG00000100241	6305	A6PVG7 /// A6PVG8 /// A6PVH0 /// O95248 /// Q59EX9 /// Q68CX1 /// Q6PGN5 /// Q86TK5	---	603560	NP_002963	NM_002972	0006470 // protein amino acid dephosphorylation // traceable author statement /// 0007283 // spermatogenesis // inferred from electronic annotation /// 0016311 // dephosphorylation // inferred from electronic annotation	0005634 // nucleus // inferred from electronic annotation /// 0016021 // integral to membrane // traceable author statement	0008138 // protein tyrosine/serine/threonine phosphatase activity // traceable author statement /// 0016791 // phosphatase activity // inferred from electronic annotation	---	---	---	This probe set was annotated using the Matching Probes based pipeline to a Entrez Gene identifier using 5 transcripts. // false // Matching Probes // A	BC087612(11),CR610158(11),ENST00000380817(11),ENST00000390679(11),NM_002972(11)
221550_at	0.261234	45.4244	1.0337		221550_at	201.82	224.739	194.618	230.957	209.638	201.387	221550_at	g12803156	gb:BC002382.1 /DB_XREF=gi:12803156 /FEA=FLmRNA /CNT=84 /TID=Hs.226581.1 /TIER=FL /STK=0 /UG=Hs.226581 /LL=1355 /UG_GENE=COX15 /DEF=Homo sapiens, COX15 (yeast) homolog, cytochrome c oxidase assembly protein, clone MGC:8634, mRNA, complete cds. /PROD=COX15 (yeast) homolog, cytochrome c oxidaseassembly protein /FL=gb:AF026850.1 gb:BC002382.1	BC002382	Hs.226581	Hs.28326	chr10:101463269-101481812 (-) // 76.98 // q24.2	COX15 homolog, cytochrome c oxidase assembly protein (yeast)	COX15	chr10q24	full length	ENSG00000014919	1355	A8K6I9 /// B4DQM2 /// Q7KZN9	---	256000 /// 603646	NP_004367 /// NP_510870	NM_004376 /// NM_078470	0006123 // mitochondrial electron transport, cytochrome c to oxygen // inferred by curator /// 0006461 // protein complex assembly // inferred from electronic annotation /// 0006784 // heme a biosynthetic process // inferred from genetic interaction /// 0007585 // respiratory gaseous exchange // traceable author statement /// 0008535 // respiratory chain complex IV assembly // inferred from mutan…	0005739 // mitochondrion // inferred from electronic annotation /// 0005746 // mitochondrial respiratory chain // traceable author statement /// 0016020 // membrane // inferred from electronic annotation /// 0016021 // integral to membrane // inferred from electronic annotation /// 0031966 // mitochondrial membrane // inferred from electronic annotation /// 0044429 // mitochondrial part // inferr…	0003824 // catalytic activity // inferred from electronic annotation /// 0004129 // cytochrome-c oxidase activity // traceable author statement /// 0004129 // cytochrome-c oxidase activity // inferred from genetic interaction	---	---	uc001kqb.1 // span:68-90,154-171,184-202,224-246,267-289,327-344,357-379,384-401 // numtm:8 /// NP_510870.1 // span:68-90,154-171,184-202,224-246,267-289,327-344,357-379,384-401 // numtm:8 /// AAH02382.3 // span:68-90,154-171,184-202,224-246,267-289,327-344,357-379,384-401 // numtm:8 /// AAH13403.1 // span:68-90,154-171,184-202,224-246,267-289,327-344,357-379,384-401 // numtm:8 /// AAH78161.1 // …	This probe set was annotated using the Matching Probes based pipeline to a Entrez Gene identifier using 5 transcripts. // false // Matching Probes // A	BC002382(11),BC013403(11),BC078161(11),ENST00000016171(11),NM_078470(11)
208936_x_at	0.927686	11.9635	1.0904		208936_x_at	72.8878	73.0417	73.1173	83.6638	76.8041	78.531	208936_x_at	g5577965	gb:AF074000.1 /DB_XREF=gi:5577965 /FEA=FLmRNA /CNT=266 /TID=Hs.4082.0 /TIER=FL /STK=0 /UG=Hs.4082 /LL=3964 /UG_GENE=LGALS8 /DEF=Homo sapiens Po66 carbohydrate binding protein mRNA, complete cds. /PROD=Po66 carbohydrate binding protein /FL=gb:AF074000.1 gb:L78132.1 gb:AF342815.1 gb:NM_006499.1	AF074000	Hs.4082	Hs.4082	chr1:234753361-234779184 (+) // 96.51 // q43	lectin, galactoside-binding, soluble, 8	LGALS8	chr1q42-q43	full length	ENSG00000116977	3964	B1ANL9 /// B1ANM0 /// B3F166 /// B4DJG2 /// O00214 /// Q59E97 /// Q5T3P5 /// Q5T3P6 /// Q5T3P9 /// Q5T3Q0 /// Q5T3Q3 /// Q8TEV1 /// Q96QS7 /// Q9BXC8	---	606099	NP_006490 /// NP_963837 /// NP_963838 /// NP_963839	NM_006499 /// NM_201543 /// NM_201544 /// NM_201545	---	0005615 // extracellular space // traceable author statement /// 0005737 // cytoplasm // inferred from electronic annotation	0005529 // sugar binding // traceable author statement /// 0005529 // sugar binding // inferred from electronic annotation	---	---	---	This probe set was annotated using the Matching Probes based pipeline to a Entrez Gene identifier using 14 transcripts. // false // Matching Probes // A	AB209914(11),AF074000(11),AF074001(11),AF074002(11),BC016486(11),ENST00000323938(11),ENST00000341872(11),ENST00000352231(11),ENST00000366584(11),L78132(9),NM_006499(11),NM_201543(11),NM_201544(11),NM_201545(11)
242762_s_at	-0.549982	28.008	0.9169		242762_s_at	57.9265	62.5431	67.6646	51.2324	66.6691	55.3223	242762_s_at	Hs.172792.1	gb:AA372349 /DB_XREF=gi:2024666 /DB_XREF=EST84239 /FEA=EST /CNT=5 /TID=Hs.172792.1 /TIER=ConsEnd /STK=0 /UG=Hs.172792 /UG_TITLE=ESTs, Weakly similar to hypothetical protein (H.sapiens)	AA372349	Hs.172792	Hs.28872	chr2:187267117-187320113 (+) // 91.37 // q32.1	family with sequence similarity 171, member B	FAM171B	chr2q32.1	full length	ENSG00000144369	165215	A8K122 /// B3LEU9 /// Q6P995	---	---	NP_803237	NM_177454	---	0016020 // membrane // inferred from electronic annotation /// 0016021 // integral to membrane // inferred from electronic annotation	0003677 // DNA binding // inferred from electronic annotation	---	---	uc002upr.1 // span:356-378 // numtm:1 /// uc002ups.1 // span:353-375 // numtm:1 /// NP_803237.3 // span:353-375 // numtm:1 /// BAF82426.1 // span:354-376 // numtm:1 /// AAH60872.1 // span:355-377 // numtm:1 /// ENSP00000304108 // span:353-375 // numtm:1 /// ENSP00000272804 // span:356-378 // numtm:1	This probe set was annotated using the Matching Probes based pipeline to a Entrez Gene identifier using 5 transcripts. // false // Matching Probes // A	AK289737(11),BC060872(11),ENST00000272804(11),ENST00000304698(11),NM_177454(11)
202439_s_at	0.0943162	53.5386	1.0087		202439_s_at	217.189	228.446	230.388	222.387	234.485	224.993	202439_s_at	g5360215	gb:NM_000202.2 /DB_XREF=gi:5360215 /GEN=IDS /FEA=FLmRNA /CNT=157 /TID=Hs.172458.0 /TIER=FL+Stack /STK=9 /UG=Hs.172458 /LL=3423 /DEF=Homo sapiens iduronate 2-sulfatase (Hunter syndrome) (IDS), transcript variant 1, mRNA. /PROD=iduronate-2-sulfatase isoform a precursor /FL=gb:M58342.1 gb:NM_000202.2	NM_000202	Hs.172458	Hs.460960	chrX:148371662-148394871 (-) // 94.17 // q28	iduronate 2-sulfatase	IDS	chrXq28	full length	ENSG00000010404	3423	B3KWA1 /// B4DGD7 /// B4DIX1 /// O60597 /// P22304 /// Q9BRM3	EC:3.1.6.13	309900	NP_000193 /// NP_006114	NM_000202 /// NM_006123	0008152 // metabolic process // inferred from electronic annotation /// 0030203 // glycosaminoglycan metabolic process // inferred from electronic annotation	0005764 // lysosome // inferred from electronic annotation /// 0005783 // endoplasmic reticulum // inferred from direct assay	0003824 // catalytic activity // inferred from electronic annotation /// 0004423 // iduronate-2-sulfatase activity // traceable author statement /// 0004423 // iduronate-2-sulfatase activity // inferred from electronic annotation /// 0005509 // calcium ion binding // inferred from electronic annotation /// 0005515 // protein binding // inferred from electronic annotation /// 0008484 // sulfuric e…	---	IPR000917 // Sulfatase // 3.3E-16	---	This probe set was annotated using the Matching Probes based pipeline to a Entrez Gene identifier using 4 transcripts. // false // Matching Probes // A	AK295815(11),ENST00000340855(11),M58342(11),NM_000202(11)
202144_s_at	1.33432	4.15997	1.1188		202144_s_at	2829.22	2881.32	2793.33	3259.74	3118.82	3136.86	202144_s_at	g4557268	gb:NM_000026.1 /DB_XREF=gi:4557268 /GEN=ADSL /FEA=FLmRNA /CNT=176 /TID=Hs.75527.0 /TIER=FL /STK=4 /UG=Hs.75527 /LL=158 /DEF=Homo sapiens adenylosuccinate lyase (ADSL), mRNA. /PROD=adenylosuccinate lyase /FL=gb:AF067853.1 gb:NM_000026.1	NM_000026	Hs.75527	Hs.75527	chr22:39072508-39092697 (+) // 99.17 // q13.1	adenylosuccinate lyase	ADSL	chr22q13.1|22q13.2	full length	ENSG00000100357	158	A8K4X6 /// B0QY76 /// B4DEP1 /// B4DP46 /// B4DUM2 /// P30566 /// Q71UA4	EC:4.3.2.2	103050 /// 608222	NP_000017 /// NP_001116850	NM_000026 /// NM_001123378	0006164 // purine nucleotide biosynthetic process // inferred by curator /// 0006164 // purine nucleotide biosynthetic process // inferred from electronic annotation /// 0006167 // AMP biosynthetic process // inferred from direct assay /// 0009152 // purine ribonucleotide biosynthetic process // inferred from electronic annotation /// 0051262 // protein tetramerization // inferred from direct ass…	0005737 // cytoplasm // inferred from direct assay /// 0005829 // cytosol // not recorded	0003824 // catalytic activity // inferred from electronic annotation /// 0004018 // N6-(1,2-dicarboxyethyl)AMP AMP-lyase (fumarate-forming) activity // not recorded /// 0004018 // N6-(1,2-dicarboxyethyl)AMP AMP-lyase (fumarate-forming) activity // inferred from direct assay /// 0004018 // N6-(1,2-dicarboxyethyl)AMP AMP-lyase (fumarate-forming) activity // inferred from electronic annotation /// 0…	Nucleotide_Metabolism // GenMAPP	IPR000362 // Fumarate lyase // 2.5E-7 /// IPR000362 // Fumarate lyase // 2.5E-7	---	This probe set was annotated using the Matching Probes based pipeline to a Entrez Gene identifier using 7 transcripts. // false // Matching Probes // A	AF067853(11),AK298187(11),AK300705(11),BC000253(11),CR609122(11),ENST00000216194(11),NM_000026(11)
204180_s_at	-0.978563	9.95244	0.8655		204180_s_at	133.714	138.338	123.639	113.963	129.383	100.572	204180_s_at	Hs.127649.0	gb:AI745225 /DB_XREF=gi:5113513 /DB_XREF=wg10d12.x1 /CLONE=IMAGE:2364695 /FEA=FLmRNA /CNT=80 /TID=Hs.127649.0 /TIER=Stack /STK=9 /UG=Hs.127649 /LL=23099 /UG_GENE=KIAA0414 /UG_TITLE=KIAA0414 protein /FL=gb:NM_014007.1	AI745225	Hs.127649	Hs.591903	chr9:128633743-128639775 (+) // 81.61 // q33.3	zinc finger and BTB domain containing 43	ZBTB43	chr9q33-q34	full length	ENSG00000169155	23099	O43298 /// Q5JU96 /// Q5JU97	---	---	NP_001129248 /// NP_054726	NM_001135776 /// NM_014007	0006350 // transcription // inferred from electronic annotation /// 0006355 // regulation of transcription, DNA-dependent // inferred from electronic annotation	0005622 // intracellular // inferred from electronic annotation /// 0005634 // nucleus // inferred from electronic annotation	0003676 // nucleic acid binding // inferred from electronic annotation /// 0003677 // DNA binding // inferred from electronic annotation /// 0005515 // protein binding // inferred from electronic annotation /// 0008270 // zinc ion binding // inferred from electronic annotation /// 0046872 // metal ion binding // inferred from electronic annotation	---	---	---	This probe set was annotated using the Matching Probes based pipeline to a Entrez Gene identifier using 8 transcripts. // false // Matching Probes // A	AB007874(11),AF049907(11),BC008828(11),BT007194(9),ENST00000373457(11),ENST00000373464(11),NM_001135776(11),NM_014007(11)
217856_at	-1.45123	2.9142	0.7081		217856_at	257.825	267.469	279.113	220.487	228.715	135.527	217856_at	Hs.65648.0	gb:AF182415.1 /DB_XREF=gi:10197629 /GEN=MDS014 /FEA=FLmRNA /CNT=182 /TID=Hs.65648.0 /TIER=ConsEnd /STK=0 /UG=Hs.65648 /LL=9939 /DEF=Homo sapiens MDS014 (MDS014) mRNA, complete cds. /PROD=MDS014 /FL=gb:AF198620.1 gb:AF182415.1 gb:AF161463.1 gb:AF127761.1 gb:NM_005105.1 gb:AF231511.1	AF182415	Hs.65648	Hs.356873	chr1:144218980-144224343 (+) // 82.71 // q21.1 /// chr14:59934184-59936985 (+) // 57.76 // q23.1	RNA binding motif protein 8A	RBM8A	chr1q12	full length	---	9939	B3KQI9 /// Q8WWE9 /// Q9Y5S9	---	605313	NP_005096	NM_005105	0000184 // nuclear-transcribed mRNA catabolic process, nonsense-mediated decay // inferred from electronic annotation /// 0000398 // nuclear mRNA splicing, via spliceosome // not recorded /// 0006396 // RNA processing // inferred from electronic annotation /// 0006397 // mRNA processing // inferred from electronic annotation /// 0006810 // transport // inferred from electronic annotation /// 0008…	0005634 // nucleus // non-traceable author statement /// 0005634 // nucleus // inferred from electronic annotation /// 0005681 // spliceosome // inferred from electronic annotation /// 0005737 // cytoplasm // non-traceable author statement /// 0005737 // cytoplasm // inferred from electronic annotation	0000166 // nucleotide binding // inferred from electronic annotation /// 0003676 // nucleic acid binding // inferred from electronic annotation /// 0003723 // RNA binding // inferred from electronic annotation /// 0003723 // RNA binding // non-traceable author statement /// 0003729 // mRNA binding // non-traceable author statement /// 0005515 // protein binding // inferred from physical interacti…	---	---	---	This probe set was annotated using the Matching Probes based pipeline to a Entrez Gene identifier using 2 transcripts. // false // Matching Probes // A	AL049219(10),BC071577(10)
226076_s_at	0.95476	11.1265	1.2083		226076_s_at	55.6567	79.9893	66.9163	75.1528	94.3159	74.1492	226076_s_at	Hs.84153.4	gb:AI174548 /DB_XREF=gi:3721401 /DB_XREF=an46g12.s1 /CLONE=IMAGE:1701766 /FEA=EST /CNT=63 /TID=Hs.84153.4 /TIER=Stack /STK=51 /UG=Hs.84153 /LL=10540 /UG_GENE=DCTN2 /UG_TITLE=dynactin 2 (p50)	AI174548	Hs.84153	Hs.524523	chr12:56209460-56210198 (+) // 91.18 // q13.3	methyl-CpG binding domain protein 6	MBD6	---	full length	ENSG00000166987	114785	B4DLG8 /// Q6AHW5 /// Q6P0P0 /// Q96DN6	---	---	NP_443129	NM_052897	---	0005634 // nucleus // inferred from electronic annotation	0003677 // DNA binding // inferred from electronic annotation	---	---	---	This probe set was annotated using the Matching Probes based pipeline to a Entrez Gene identifier using 3 transcripts. // false // Matching Probes // A	BC065530(11),ENST00000355673(11),NM_052897(11)
218260_at	-1.38054	3.48835	0.8049		218260_at	493.062	486.108	490.055	424.553	437.371	329.835	218260_at	g13129015	gb:NM_024050.1 /DB_XREF=gi:13129015 /GEN=MGC2594 /FEA=FLmRNA /CNT=110 /TID=Hs.181551.0 /TIER=FL+Stack /STK=13 /UG=Hs.181551 /LL=79016 /DEF=Homo sapiens hypothetical protein MGC2594 (MGC2594), mRNA. /PROD=hypothetical protein MGC2594 /FL=gb:BC000615.1 gb:NM_024050.1	NM_024050	Hs.181551	Hs.706814	chr14:44426193-44426756 (-) // 72.51 // q21.3	DET1 and DDB1 associated 1	DDA1	chr19p13.11	full length	ENSG00000130311	79016	Q9BW61	---	---	NP_076955	NM_024050	0019941 // modification-dependent protein catabolic process // inferred from electronic annotation	---	---	---	---	---	This probe set was annotated using the Matching Probes based pipeline to a Entrez Gene identifier using 5 transcripts. // false // Matching Probes // A	AY563006(11),BC000615(11),DQ090952(11),ENST00000359866(11),NM_024050(11)
36711_at	0.386269	38.0932	1.1333		36711_at	126.004	125.049	96.0198	205.127	118.271	90.7626	36711_at	4848734_RC	Cluster Incl. AL021977:bK447C4.1 (novel MAFF (v-maf musculoaponeurotic fibrosarcoma (avian) oncogene family, protein F) LIKE protein) /cds=(0,494) /gb=AL021977 /gi=4914526 /ug=Hs.51305 /len=2128	AL021977	Hs.51305	Hs.517617	chr22:36939806-36942460 (+) // 74.58 // q13.1	v-maf musculoaponeurotic fibrosarcoma oncogene homolog F (avian)	MAFF	chr22q13.1	full length	ENSG00000185022	23764	B0QY70 /// B0QY71 /// B4DV49 /// Q9ULX9	---	604877	NP_036455 /// NP_690617	NM_012323 /// NM_152878	0001701 // in utero embryonic development // inferred from electronic annotation /// 0006350 // transcription // inferred from electronic annotation /// 0006355 // regulation of transcription, DNA-dependent // inferred from electronic annotation /// 0006366 // transcription from RNA polymerase II promoter // traceable author statement /// 0006950 // response to stress // inferred from electronic …	0005634 // nucleus // inferred from electronic annotation	0003677 // DNA binding // inferred from electronic annotation /// 0003700 // transcription factor activity // inferred from electronic annotation /// 0043565 // sequence-specific DNA binding // inferred from electronic annotation	Smooth_muscle_contraction // GenMAPP	---	---	This probe set was annotated using the Matching Probes based pipeline to a Entrez Gene identifier using 7 transcripts. // false // Matching Probes // A	AB025247(16),BC015037(16),BC067751(16),ENST00000338483(16),ENST00000407965(16),NM_012323(16),NM_152878(16)
212857_x_at	-0.246998	45.4244	0.9786		212857_x_at	7026.75	7013.52	7270.14	6890.76	7169.87	6797.01	212857_x_at	Hs.74861.1	gb:BG231551 /DB_XREF=gi:12726658 /DB_XREF=naf29h05.x1 /CLONE=IMAGE:4142457 /FEA=EST /CNT=93 /TID=Hs.74861.1 /TIER=Stack /STK=28 /UG=Hs.74861 /LL=10923 /UG_GENE=PC4 /UG_TITLE=activated RNA polymerase II transcription cofactor 4	BG231551	Hs.74861	Hs.229641	chr5:32627501-32637564 (+) // 93.77 // p13.3	SUB1 homolog (S. cerevisiae)	SUB1	chr5p13.3	full length	ENSG00000113387	10923	B7Z1Z0 /// P53999 /// Q59G24 /// Q6E433 /// Q6IBA2	---	600503	NP_006704	NM_006713	0006350 // transcription // inferred from electronic annotation /// 0006355 // regulation of transcription, DNA-dependent // inferred from electronic annotation /// 0006357 // regulation of transcription from RNA polymerase II promoter // inferred from direct assay	0005634 // nucleus // inferred from electronic annotation /// 0005634 // nucleus // inferred from direct assay /// 0005667 // transcription factor complex // inferred from direct assay /// 0005730 // nucleolus // inferred from direct assay	0003677 // DNA binding // inferred from electronic annotation /// 0003697 // single-stranded DNA binding // inferred from direct assay /// 0003713 // transcription coactivator activity // inferred from direct assay /// 0003713 // transcription coactivator activity // inferred from electronic annotation /// 0005488 // binding // inferred from electronic annotation /// 0005515 // protein binding //…	---	---	---	This probe set was annotated using the Matching Probes based pipeline to a Entrez Gene identifier using 8 transcripts. // false // Matching Probes // A	BC009610(10),BC010537(11),BC018189(11),BC022339(11),BC063402(11),BC105972(11),ENST00000265073(11),NM_006713(11)
203159_at	-0.336434	40.8193	0.9493		203159_at	334.239	253.999	268.37	257.007	274.434	276.359	203159_at	g7662327	gb:NM_014905.1 /DB_XREF=gi:7662327 /GEN=GLS /FEA=FLmRNA /CNT=140 /TID=Hs.239189.0 /TIER=FL+Stack /STK=52 /UG=Hs.239189 /LL=2744 /DEF=Homo sapiens glutaminase (GLS), mRNA. /PROD=glutaminase C /FL=gb:AF223943.1 gb:AF327434.1 gb:NM_014905.1 gb:AB020645.1 gb:AF097493.1	NM_014905	Hs.239189	Hs.116448	chr2:191454036-191538513 (+) // 97.16 // q32.2	glutaminase	GLS	chr2q32-q34	full length	ENSG00000115419	2744	A8K132 /// B3KM58 /// B7Z2P1 /// B7Z509 /// B8ZZA8 /// B8ZZC5 /// O94925 /// Q53RX0 /// Q53S89 /// Q53TX0 /// Q68D38	EC:3.5.1.2	138280	NP_055720	NM_014905	0006541 // glutamine metabolic process // inferred from electronic annotation /// 0006543 // glutamine catabolic process // non-traceable author statement	0005739 // mitochondrion // non-traceable author statement /// 0005739 // mitochondrion // inferred from electronic annotation /// 0005759 // mitochondrial matrix // not recorded	0004359 // glutaminase activity // not recorded /// 0004359 // glutaminase activity // non-traceable author statement /// 0004359 // glutaminase activity // inferred from electronic annotation /// 0016787 // hydrolase activity // inferred from electronic annotation	---	---	---	This probe set was annotated using the Matching Probes based pipeline to a Entrez Gene identifier using 3 transcripts. // false // Matching Probes // A	AF223943(11),AF327434(11),ENST00000320717(10)
225394_s_at	-0.315732	41.8299	0.9594		225394_s_at	3569.31	3850.26	3442.38	3112.3	3649.83	3677.79	225394_s_at	Hs.43847.0	gb:AI146850 /DB_XREF=gi:3674532 /DB_XREF=qb92h08.x1 /CLONE=IMAGE:1707615 /FEA=EST /CNT=84 /TID=Hs.43847.0 /TIER=Stack /STK=30 /UG=Hs.43847 /UG_TITLE=ESTs, Weakly similar to A57198 splicing factor, arginineserine-rich 7 (H.sapiens)	AI146850	Hs.43847	Hs.496279	chr12:40992837-41006199 (-) // 95.12 // q12	zinc finger CCHC-type and RNA binding motif 1	ZCRB1	chr12q12	full length	ENSG00000139168	85437	Q05DR1 /// Q8TBF4	---	610750	NP_149105	NM_033114	0006397 // mRNA processing // inferred from electronic annotation /// 0008380 // RNA splicing // inferred by curator /// 0008380 // RNA splicing // inferred from electronic annotation	0005634 // nucleus // inferred from electronic annotation /// 0005681 // spliceosome // inferred from electronic annotation /// 0005689 // U12-dependent spliceosome // inferred from direct assay	0000166 // nucleotide binding // inferred from electronic annotation /// 0003676 // nucleic acid binding // inferred from electronic annotation /// 0003723 // RNA binding // inferred from electronic annotation /// 0008270 // zinc ion binding // inferred from electronic annotation /// 0046872 // metal ion binding // inferred from electronic annotation	---	---	---	This probe set was annotated using the Matching Probes based pipeline to a Entrez Gene identifier using 4 transcripts. // false // Matching Probes // A	AB062361(11),BC022543(11),ENST00000266529(11),NM_033114(11)
201865_x_at	1.66001	2.10239	1.2158		201865_x_at	949.477	1093.39	1007.12	1292.82	1241.98	1170.32	201865_x_at	Hs.75772.0	gb:AI432196 /DB_XREF=gi:4308490 /DB_XREF=tg77g05.x1 /CLONE=IMAGE:2114840 /FEA=FLmRNA /CNT=227 /TID=Hs.75772.0 /TIER=Stack /STK=30 /UG=Hs.75772 /LL=2908 /UG_GENE=NR3C1 /UG_TITLE=nuclear receptor subfamily 3, group C, member 1 /FL=gb:NM_000176.1 gb:M10901.1	AI432196	Hs.75772	Hs.122926	chr5:142637692-142763087 (-) // 99.41 // q31.3	nuclear receptor subfamily 3, group C, member 1 (glucocorticoid receptor)	NR3C1	chr5q31.3	full length	ENSG00000113580	2908	A0ZXF9 /// B0LPG8 /// B6ZGU6 /// B7Z7I2 /// P04150 /// Q3MSN1 /// Q3MSN4	---	138040	NP_000167 /// NP_001018084 /// NP_001018085 /// NP_001018086 /// NP_001018087 /// NP_001018661 /// NP_001019265	NM_000176 /// NM_001018074 /// NM_001018075 /// NM_001018076 /// NM_001018077 /// NM_001020825 /// NM_001024094	0006111 // regulation of gluconeogenesis // inferred from electronic annotation /// 0006350 // transcription // inferred from electronic annotation /// 0006351 // transcription, DNA-dependent // traceable author statement /// 0006355 // regulation of transcription, DNA-dependent // inferred from electronic annotation /// 0006366 // transcription from RNA polymerase II promoter // traceable author…	0005622 // intracellular // inferred from electronic annotation /// 0005634 // nucleus // traceable author statement /// 0005634 // nucleus // inferred from electronic annotation /// 0005634 // nucleus // inferred from direct assay /// 0005730 // nucleolus // inferred from direct assay /// 0005737 // cytoplasm // traceable author statement /// 0005737 // cytoplasm // inferred from direct assay //…	0003677 // DNA binding // inferred from electronic annotation /// 0003700 // transcription factor activity // traceable author statement /// 0003700 // transcription factor activity // inferred from electronic annotation /// 0003707 // steroid hormone receptor activity // inferred from electronic annotation /// 0004872 // receptor activity // inferred from electronic annotation /// 0004879 // lig…	Apoptosis_KEGG // GenMAPP /// Nuclear_Receptors // GenMAPP	IPR000536 // Nuclear hormone receptor, ligand-binding // 1.1E-9	---	This probe set was annotated using the Matching Probes based pipeline to a Entrez Gene identifier using 14 transcripts. // false // Matching Probes // A	BC015610(11),BX648553(11),ENST00000231509(11),ENST00000343796(11),ENST00000361001(11),ENST00000394464(11),ENST00000394466(11),NM_000176(11),NM_001018074(11),NM_001018075(11),NM_001018076(11),NM_001018077(11),NM_001024094(11),U01351(10)
202133_at	-1.80823	1.09827	0.8463		202133_at	1056.28	1108.82	1087.82	883.389	946.857	923.151	202133_at	Hs.24341.0	gb:BF674349 /DB_XREF=gi:11948244 /DB_XREF=602137094F1 /CLONE=IMAGE:4273679 /FEA=FLmRNA /CNT=210 /TID=Hs.24341.0 /TIER=Stack /STK=57 /UG=Hs.24341 /LL=25937 /UG_GENE=TAZ /UG_TITLE=transcriptional co-activator with PDZ-binding motif (TAZ) /FL=gb:NM_015472.1	BF674349	Hs.24341	Hs.719249	chr3:150717711-150903750 (-) // 90.01 // q25.1	WW domain containing transcription regulator 1	WWTR1	chr3q23-q24	full length	ENSG00000018408	25937	Q9GZV5	---	607392	NP_056287	NM_015472	0000122 // negative regulation of transcription from RNA polymerase II promoter // inferred from electronic annotation /// 0001649 // osteoblast differentiation // inferred from electronic annotation /// 0006350 // transcription // inferred from electronic annotation /// 0006355 // regulation of transcription, DNA-dependent // non-traceable author statement /// 0006355 // regulation of transcript…	0005634 // nucleus // non-traceable author statement /// 0005634 // nucleus // inferred from direct assay /// 0005634 // nucleus // inferred from electronic annotation /// 0005667 // transcription factor complex // inferred from electronic annotation /// 0005730 // nucleolus // inferred from direct assay /// 0005737 // cytoplasm // inferred from electronic annotation /// 0005737 // cytoplasm // i…	0003713 // transcription coactivator activity // non-traceable author statement /// 0003713 // transcription coactivator activity // inferred from electronic annotation /// 0003714 // transcription corepressor activity // inferred from electronic annotation /// 0005515 // protein binding // inferred from electronic annotation /// 0030528 // transcription regulator activity // inferred from electr…	---	---	---	This probe set was annotated using the Matching Probes based pipeline to a Entrez Gene identifier using 2 transcripts. // false // Matching Probes // A	AL833852(11),ENST00000392897(11)
227964_at	-1.91947	0.87895	0.81		227964_at	1068.82	1007.58	1092.24	805.862	908.559	853.623	227964_at	Hs.293476.1	gb:BF435621 /DB_XREF=gi:11447923 /DB_XREF=nac34b03.x1 /CLONE=IMAGE:3394901 /FEA=EST /CNT=25 /TID=Hs.293476.1 /TIER=Stack /STK=20 /UG=Hs.293476 /UG_TITLE=Homo sapiens FKSG44 (FKSG44) mRNA, complete cds	BF435621	Hs.293476	Hs.578433	chr11:64937141-64937569 (+) // 51.54 // q13.1	FERM domain containing 8	FRMD8	chr11q13	full length	ENSG00000126391	83786	A8K6L3 /// B4E2P1 /// Q8N4M4 /// Q96MK6 /// Q9BZ67 /// Q9BZ68	---	---	NP_114110	NM_031904	---	0005634 // nucleus // inferred from direct assay /// 0005737 // cytoplasm // inferred from direct assay /// 0005813 // centrosome // inferred from direct assay /// 0005856 // cytoskeleton // inferred from electronic annotation	0005488 // binding // inferred from electronic annotation	---	---	---	This probe set was annotated using the Matching Probes based pipeline to a Entrez Gene identifier using 5 transcripts. // false // Matching Probes // A	AK056778(11),BC044658(11),ENST00000317568(9),ENST00000355991(9),NM_031904(9)
205620_at	0.0595406	55.0006	1.0093		205620_at	142.816	118.065	137.048	117.504	138.712	145.749	205620_at	g9961350	gb:NM_000504.2 /DB_XREF=gi:9961350 /GEN=F10 /FEA=FLmRNA /CNT=38 /TID=Hs.47913.0 /TIER=FL+Stack /STK=16 /UG=Hs.47913 /LL=2159 /DEF=Homo sapiens coagulation factor X (F10), mRNA. /PROD=coagulation factor X precursor /FL=gb:NM_000504.2 gb:M57285.1 gb:M22613.1	NM_000504	Hs.47913	Hs.361463	chr13:112825145-112851842 (+) // 100.0 // q34	coagulation factor X	F10	chr13q34	full length	ENSG00000126218	2159	B7ZBK1 /// B8ZZC2 /// P00742 /// Q5JVE7 /// Q5JVE8	EC:3.4.21.6	227600	NP_000495	NM_000504	0006508 // proteolysis // inferred from electronic annotation /// 0007596 // blood coagulation // inferred by curator /// 0007596 // blood coagulation // inferred from electronic annotation /// 0007596 // blood coagulation // traceable author statement /// 0007598 // blood coagulation, extrinsic pathway // not recorded /// 0030335 // positive regulation of cell migration // traceable author state…	0005576 // extracellular region // not recorded /// 0005576 // extracellular region // non-traceable author statement /// 0005576 // extracellular region // inferred from electronic annotation /// 0005576 // extracellular region // traceable author statement /// 0005886 // plasma membrane // not recorded /// 0031233 // intrinsic to external side of plasma membrane // inferred by curator	0003824 // catalytic activity // inferred from electronic annotation /// 0004252 // serine-type endopeptidase activity // traceable author statement /// 0004252 // serine-type endopeptidase activity // inferred from electronic annotation /// 0004252 // serine-type endopeptidase activity // inferred from direct assay /// 0005509 // calcium ion binding // inferred from electronic annotation /// 000…	Blood_Clotting_Cascade // GenMAPP	IPR001254 // Peptidase S1 and S6, chymotrypsin/Hap // 6.5E-19 /// IPR001254 // Peptidase S1 and S6, chymotrypsin/Hap // 8.0E-20	uc001vsx.1 // span:7-26 // numtm:1 /// uc001vsy.1 // span:7-26 // numtm:1 /// uc001vsz.1 // span:7-26 // numtm:1 /// NP_000495.1 // span:7-26 // numtm:1 /// AAH46125.1 // span:7-26 // numtm:1 /// AAA52421.1 // span:7-26 // numtm:1 /// ENSP00000364709 // span:7-26 // numtm:1 /// ENSP00000387092 // span:7-26 // numtm:1 /// ENSP00000364701 // span:7-26 // numtm:1	This probe set was annotated using the Matching Probes based pipeline to a Entrez Gene identifier using 8 transcripts. // false // Matching Probes // A	BC040125(11),BC046125(11),ENST00000375551(11),ENST00000375559(11),ENST00000409306(9),M22613(11),M57285(11),NM_000504(11)
209681_at	-4.37754	0	0.5343		209681_at	537.878	575.032	545.711	312.743	322.183	255.552	209681_at	g5453325	gb:AF153330.1 /DB_XREF=gi:5453325 /GEN=TC1 /FEA=FLmRNA /CNT=77 /TID=Hs.30246.0 /TIER=FL+Stack /STK=26 /UG=Hs.30246 /LL=10560 /DEF=Homo sapiens thiamine carrier 1 (TC1) mRNA, complete cds. /PROD=thiamine carrier 1 /FL=gb:AF135488.1 gb:AF153330.1 gb:AF160812.1	AF153330	Hs.30246	Hs.30246	chr1:167699791-167721865 (-) // 97.9 // q24.2	solute carrier family 19 (thiamine transporter), member 2	SLC19A2	chr1q23.3	full length	ENSG00000117479	10560	O60779 /// Q59FC0 /// Q5TIE1 /// Q7Z7J1	---	249270 /// 603941	NP_008927	NM_006996	0006810 // transport // inferred from electronic annotation /// 0007605 // sensory perception of sound // inferred from electronic annotation /// 0015888 // thiamin transport // non-traceable author statement /// 0015888 // thiamin transport // inferred from electronic annotation /// 0042723 // thiamin and derivative metabolic process // not recorded	0005737 // cytoplasm // inferred from direct assay /// 0005886 // plasma membrane // inferred from direct assay /// 0005886 // plasma membrane // inferred from electronic annotation /// 0016020 // membrane // inferred from electronic annotation /// 0016021 // integral to membrane // non-traceable author statement /// 0016021 // integral to membrane // inferred from electronic annotation	0005542 // folic acid binding // inferred from electronic annotation /// 0008517 // folic acid transporter activity // non-traceable author statement /// 0008518 // reduced folate carrier activity // inferred from electronic annotation /// 0015234 // thiamin transmembrane transporter activity // traceable author statement /// 0015234 // thiamin transmembrane transporter activity // inferred from …	---	IPR002666 // Reduced folate carrier // 5.6E-23	uc001gge.1 // span:29-46,73-92,99-121,126-148,160-182,187-209,294-316,331-353,366-388,393-415,420-442,452-474 // numtm:12 /// uc001ggf.1 // span:93-115,130-152,165-187,192-214,219-241,251-273 // numtm:6 /// NP_008927.1 // span:29-46,73-92,99-121,126-148,160-182,187-209,294-316,331-353,366-388,393-415,420-442,452-474 // numtm:12 /// AAD45985.1 // span:29-46,73-92,99-121,126-148,160-182,187-209,294…	This probe set was annotated using the Matching Probes based pipeline to a Entrez Gene identifier using 10 transcripts. // false // Matching Probes // A	AB209540(11),AF135488(11),AF153330(11),AF160812(11),AJ237724(11),BC018514(11),ENST00000236137(11),ENST00000367802(11),ENST00000367804(11),NM_006996(11)
232382_s_at	0.405105	37.5222	1.0566		232382_s_at	182.055	167.686	156.773	162.983	195.609	177.062	232382_s_at	Hs.60293.1	gb:BE150929 /DB_XREF=gi:8613650 /DB_XREF=RC4-HT0276-100300-015-e11 /FEA=mRNA /CNT=9 /TID=Hs.60293.1 /TIER=ConsEnd /STK=0 /UG=Hs.60293 /UG_TITLE=Homo sapiens clone 122482 unknown mRNA	BE150929	Hs.60293	Hs.308480	chr8:52892695-52893554 (+) // 81.97 // q11.23	protein-L-isoaspartate (D-aspartate) O-methyltransferase domain containing 1	PCMTD1	chr8q11.23	full length	---	115294	B4E2B4 /// B7Z927 /// Q658R8 /// Q96MG8 /// Q9HAZ8	---	---	NP_443169	NM_052937	0006464 // protein modification process // inferred from electronic annotation	0005737 // cytoplasm // inferred from electronic annotation	0004719 // protein-L-isoaspartate (D-aspartate) O-methyltransferase activity // inferred from electronic annotation /// 0008168 // methyltransferase activity // inferred from electronic annotation /// 0016740 // transferase activity // inferred from electronic annotation	---	---	---	This probe set was annotated using the Matching Probes based pipeline to a Entrez Gene identifier using 1 transcripts. // false // Matching Probes // A	AF293366(11)
223234_at	-0.927394	11.5379	0.9129		223234_at	1352.6	1338.67	1324.15	1182.38	1189.41	1297.27	223234_at	g6642734	gb:AF080398.1 /DB_XREF=gi:6642734 /FEA=FLmRNA /CNT=94 /TID=Hs.19400.0 /TIER=FL /STK=0 /UG=Hs.19400 /LL=10459 /UG_GENE=MAD2L2 /DEF=Homo sapiens MAD2-like protein mRNA, complete cds. /PROD=MAD2-like protein /FL=gb:AF157482.1 gb:NM_006341.2 gb:AF072933.1 gb:AF080398.1 gb:AF139365.1	AF080398	Hs.19400	Hs.19400	chr1:11657369-11663258 (-) // 99.0 // p36.22	MAD2 mitotic arrest deficient-like 2 (yeast)	MAD2L2	chr1p36	full length	ENSG00000116670	10459	B1AK44 /// B1AK45 /// B1AK46 /// B1AK47 /// B3KNE3 /// Q9UI95	---	604094	NP_001120797 /// NP_006332	NM_001127325 /// NM_006341	0007049 // cell cycle // inferred from electronic annotation /// 0007067 // mitosis // non-traceable author statement /// 0007067 // mitosis // inferred from electronic annotation /// 0007094 // mitotic cell cycle spindle assembly checkpoint // traceable author statement /// 0051301 // cell division // inferred from electronic annotation	---	0005515 // protein binding // inferred from physical interaction	Cell_cycle_KEGG // GenMAPP	---	---	This probe set was annotated using the Matching Probes based pipeline to a Entrez Gene identifier using 13 transcripts. // false // Matching Probes // A	AF072933(10),AF080398(11),AF139365(9),AF157482(10),AK094316(10),BC015244(10),ENST00000235310(10),ENST00000376667(10),ENST00000376669(10),ENST00000376672(10),ENST00000376692(10),NM_001127325(10),NM_006341(10)
213184_at	-1.03286	8.69314	0.8762		213184_at	827.739	868.202	896.399	799.62	800.574	676.823	213184_at	Hs.15787.0	gb:N48361 /DB_XREF=gi:1189527 /DB_XREF=yy79g10.s1 /CLONE=IMAGE:279810 /FEA=mRNA /CNT=55 /TID=Hs.15787.0 /TIER=Stack /STK=25 /UG=Hs.15787 /UG_TITLE=Homo sapiens mRNA; cDNA DKFZp564O1016 (from clone DKFZp564O1016)	N48361	Hs.15787	Hs.240770	chr3:198144281-198146046 (+) // 61.83 // q29	SUMO1/sentrin specific peptidase 5	SENP5	chr3q29	full length	ENSG00000119231	205564	B2R9F5 /// B4DY82 /// Q96HI0	---	---	NP_689912	NM_152699	0006508 // proteolysis // inferred from electronic annotation /// 0007049 // cell cycle // inferred from electronic annotation /// 0019941 // modification-dependent protein catabolic process // inferred from electronic annotation /// 0051301 // cell division // inferred from electronic annotation	0005634 // nucleus // inferred from electronic annotation	0008233 // peptidase activity // inferred from electronic annotation /// 0008234 // cysteine-type peptidase activity // inferred from electronic annotation /// 0016787 // hydrolase activity // inferred from electronic annotation	---	---	---	This probe set was annotated using the Matching Probes based pipeline to a Entrez Gene identifier using 2 transcripts. // false // Matching Probes // A	ENST00000323460(11),NM_152699(11)
218704_at	-1.18416	5.38077	0.8563		218704_at	221.015	198.816	177.614	168.167	171.836	169.556	218704_at	g8923298	gb:NM_017763.1 /DB_XREF=gi:8923298 /GEN=FLJ20315 /FEA=FLmRNA /CNT=76 /TID=Hs.18457.0 /TIER=FL+Stack /STK=38 /UG=Hs.18457 /LL=54894 /DEF=Homo sapiens hypothetical protein FLJ20315 (FLJ20315), mRNA. /PROD=hypothetical protein FLJ20315 /FL=gb:NM_017763.1	NM_017763	Hs.18457	Hs.584916	chr17:53786038-53848487 (-) // 99.4 // q22	ring finger protein 43	RNF43	chr17q22	full length	ENSG00000108375	54894	B7Z443 /// B7Z5D5 /// B7Z5J5 /// Q68DV7	---	612482	NP_060233	NM_017763	---	0005886 // plasma membrane // inferred from electronic annotation /// 0016020 // membrane // inferred from electronic annotation /// 0016021 // integral to membrane // inferred from electronic annotation	0005515 // protein binding // inferred from physical interaction /// 0005515 // protein binding // inferred from electronic annotation /// 0008270 // zinc ion binding // inferred from electronic annotation /// 0046872 // metal ion binding // inferred from electronic annotation	---	---	uc002iwf.1 // span:15-37,199-218 // numtm:2 /// uc002iwg.1 // span:15-37,199-218 // numtm:2 /// uc002iwh.1 // span:15-37,199-218 // numtm:2 /// NP_060233.3 // span:15-37,199-218 // numtm:2 /// BAD51435.1 // span:15-37,199-218 // numtm:2 /// ENSP00000385328 // span:15-37,199-218 // numtm:2 /// ENSP00000365400 // span:15-37,199-218 // numtm:2	This probe set was annotated using the Matching Probes based pipeline to a Entrez Gene identifier using 4 transcripts. // false // Matching Probes // A	AB081837(11),ENST00000376226(11),ENST00000407977(11),NM_017763(11)
207425_s_at	-0.592598	26.097	0.9275		207425_s_at	61.2628	65.1538	66.8613	66.1179	55.183	58.3614	207425_s_at	g5729932	gb:NM_006640.1 /DB_XREF=gi:5729932 /GEN=MSF /FEA=FLmRNA /CNT=4 /TID=Hs.181002.0 /TIER=FL /STK=0 /UG=Hs.181002 /LL=10801 /DEF=Homo sapiens MLL septin-like fusion (MSF), mRNA. /PROD=MLL septin-like fusion /FL=gb:AF123052.1 gb:NM_006640.1	NM_006640	Hs.181002	Hs.440932	chr17:72827228-73008269 (+) // 98.14 // q25.2	septin 9	9-Sep	chr17q25	full length	ENSG00000184640	10801	A2VCQ5 /// A8K2V3 /// B3KPM0 /// B4DTL9 /// B4E0N2 /// B4E274 /// B7Z654 /// Q1WWK5 /// Q96QF2 /// Q9HC74 /// Q9UHD8	---	162100 /// 604061	NP_001106963 /// NP_001106964 /// NP_001106965 /// NP_001106966 /// NP_001106967 /// NP_001106968 /// NP_006631	NM_001113491 /// NM_001113492 /// NM_001113493 /// NM_001113494 /// NM_001113495 /// NM_001113496 /// NM_006640	0007049 // cell cycle // inferred from electronic annotation /// 0045786 // negative regulation of cell cycle // inferred from electronic annotation /// 0051291 // protein heterooligomerization // inferred from direct assay /// 0051301 // cell division // inferred from electronic annotation	0001725 // stress fiber // inferred from direct assay /// 0005737 // cytoplasm // traceable author statement /// 0005874 // microtubule // inferred from direct assay /// 0005886 // plasma membrane // inferred from electronic annotation /// 0016020 // membrane // inferred from electronic annotation /// 0031105 // septin complex // inferred from electronic annotation /// 0048471 // perinuclear regi…	0000166 // nucleotide binding // inferred from electronic annotation /// 0003924 // GTPase activity // traceable author statement /// 0005515 // protein binding // inferred from physical interaction /// 0005515 // protein binding // inferred from electronic annotation /// 0005525 // GTP binding // inferred from electronic annotation	---	---	---	This probe set was annotated using the Matching Probes based pipeline to a Entrez Gene identifier using 20 transcripts. // false // Matching Probes // A	AF123052(11),AF142408(11),AF189712(11),AF189713(10),AK290368(9),AK299828(9),AK300270(9),AK303449(9),AK304143(9),AK316473(9),BC021192(11),BC054004(11),ENST00000329047(10),NM_001113491(10),NM_001113492(10),NM_001113493(10),NM_001113494(10),NM_001113495(10),NM_001113496(10),NM_006640(10)
217784_at	-1.13222	6.3856	0.8761		217784_at	444.105	482.915	486.832	381.324	431.088	427.157	217784_at	Hs.296244.0	gb:BE384482 /DB_XREF=gi:9329847 /DB_XREF=601277836F1 /CLONE=IMAGE:3618848 /FEA=FLmRNA /CNT=318 /TID=Hs.296244.0 /TIER=Stack /STK=80 /UG=Hs.296244 /LL=10652 /UG_GENE=YKT6 /UG_TITLE=SNARE protein /FL=gb:U95735.1 gb:NM_006555.1	BE384482	Hs.296244	Hs.520794	chr7:44207103-44220418 (+) // 97.12 // p13	YKT6 v-SNARE homolog (S. cerevisiae)	YKT6	chr7p15.1	full length	ENSG00000106636	10652	A4D2J0 /// B4DR94 /// B5BU81 /// O15498 /// Q9UES0	---	606209	NP_006546	NM_006555	0006810 // transport // inferred from electronic annotation /// 0006888 // ER to Golgi vesicle-mediated transport // inferred from direct assay /// 0006903 // vesicle targeting // inferred from direct assay /// 0006904 // vesicle docking during exocytosis // inferred from direct assay /// 0015031 // protein transport // inferred from electronic annotation /// 0016192 // vesicle-mediated transport…	0000139 // Golgi membrane // inferred from electronic annotation /// 0005737 // cytoplasm // inferred from electronic annotation /// 0005768 // endosome // inferred from direct assay /// 0005783 // endoplasmic reticulum // inferred from direct assay /// 0005794 // Golgi apparatus // inferred from direct assay /// 0005794 // Golgi apparatus // inferred from electronic annotation /// 0005887 // int…	0005484 // SNAP receptor activity // inferred from direct assay /// 0016740 // transferase activity // inferred from electronic annotation /// 0019706 // protein-cysteine S-palmitoleyltransferase activity // inferred from direct assay	---	---	---	This probe set was annotated using the Matching Probes based pipeline to a Entrez Gene identifier using 5 transcripts. // false // Matching Probes // A	AK075018(9),AK097209(11),BC007319(11),ENST00000223369(11),NM_006555(11)
233575_s_at	-0.514565	30.4559	0.8556		233575_s_at	25.4907	21.9627	33.8695	27.4687	28.1648	15.3508	233575_s_at	Hs.83958.1	gb:AA705845 /DB_XREF=gi:2715763 /DB_XREF=ah42e09.s1 /CLONE=1292200 /FEA=DNA_3 /CNT=2 /TID=Hs.83958.1 /TIER=ConsEnd /STK=0 /UG=Hs.83958 /LL=7091 /UG_GENE=TLE4 /UG_TITLE=transducin-like enhancer of split 4, homolog of Drosophila E(sp1)	AA705845	Hs.83958	Hs.444213	chr9:81377457-81379751 (+) // 95.64 // q21.31	transducin-like enhancer of split 4 (E(sp1) homolog, Drosophila)	TLE4	chr9q21.31	full length	ENSG00000106829	7091	A6NIY7 /// A8MSP9 /// B3KQ29 /// B4DK15 /// B4DZ19 /// O60756 /// Q04727 /// Q5JSY6 /// Q5JSY7 /// Q5JSY8 /// Q5JSY9 /// Q5JSZ1 /// Q5JSZ2 /// Q5JTT6	---	605132	NP_008936	NM_007005	0000122 // negative regulation of transcription from RNA polymerase II promoter // inferred from electronic annotation /// 0006350 // transcription // inferred from electronic annotation /// 0006355 // regulation of transcription, DNA-dependent // inferred from electronic annotation /// 0016055 // Wnt receptor signaling pathway // inferred from electronic annotation /// 0016481 // negative regula…	0005634 // nucleus // non-traceable author statement /// 0005634 // nucleus // inferred from electronic annotation	0003682 // chromatin binding // inferred from electronic annotation /// 0003705 // RNA polymerase II transcription factor activity, enhancer binding // inferred from electronic annotation /// 0003714 // transcription corepressor activity // inferred from electronic annotation /// 0005515 // protein binding // inferred from electronic annotation	---	---	ENSP00000365705 // span:132-154 // numtm:1	This probe set was annotated using the Matching Probes based pipeline to a Entrez Gene identifier using 19 transcripts. // false // Matching Probes // A	AK057236(11),AK296342(11),AK302709(11),BC036369(11),BC045650(11),BC059405(9),ENST00000265284(11),ENST00000376520(9),ENST00000376522(9),ENST00000376524(11),ENST00000376525(11),ENST00000376527(11),ENST00000376534(11),ENST00000376537(11),ENST00000376540(11),ENST00000376544(11),ENST00000376552(11),ENST00000399288(11),NM_007005(11)
201568_at	-0.234598	46.3118	0.9742		201568_at	7202.91	7031.47	7232.22	6463.06	6981.5	7504.44	201568_at	g7657485	gb:NM_014402.1 /DB_XREF=gi:7657485 /GEN=QP-C /FEA=FLmRNA /CNT=255 /TID=Hs.3709.0 /TIER=FL+Stack /STK=127 /UG=Hs.3709 /LL=27089 /DEF=Homo sapiens low molecular mass ubiquinone-binding protein (9.5kD) (QP-C), mRNA. /PROD=low molecular mass ubiquinone-binding protein /FL=gb:BC001390.1 gb:NM_014402.1 gb:D50369.1	NM_014402	Hs.3709	Hs.146602	chr5:132230259-132231276 (+) // 89.25 // q31.1	ubiquinol-cytochrome c reductase, complex III subunit VII, 9.5kDa	UQCRQ	chr5q31.1	full length	ENSG00000164405	27089	B7Z4A1 /// O14949	EC:1.10.2.2	124000 /// 612080	NP_055217	NM_014402	0006810 // transport // inferred from electronic annotation /// 0022900 // electron transport chain // inferred from electronic annotation	0005739 // mitochondrion // inferred from electronic annotation /// 0005743 // mitochondrial inner membrane // inferred from electronic annotation /// 0016020 // membrane // inferred from electronic annotation /// 0070469 // respiratory chain // inferred from electronic annotation	0008121 // ubiquinol-cytochrome-c reductase activity // inferred from electronic annotation	Electron_Transport_Chain // GenMAPP	---	---	This probe set was annotated using the Matching Probes based pipeline to a Entrez Gene identifier using 6 transcripts. // false // Matching Probes // A	BC001390(9),BC090048(9),ENST00000378665(9),ENST00000378667(9),ENST00000378670(9),NM_014402(9)
1555112_a_at	0.133242	51.8171	1.0172		1555112_a_at	333.742	348.843	350.986	317.92	388.517	348.158	1555112_a_at	Hs2.122547.2	gb:BC026073.1 /DB_XREF=gi:19913482 /TID=Hs2.122547.2 /CNT=2 /FEA=FLmRNA /TIER=FL /STK=1 /LL=57821 /UG_GENE=LOC57821 /UG=Hs.122547 /DEF=Homo sapiens, Similar to hypothetical protein LOC57821, clone MGC:26487 IMAGE:4827122, mRNA, complete cds. /PROD=Similar to hypothetical protein LOC57821 /FL=gb:BC026073.1	BC026073	Hs.122547	Hs.567557	chr1:167654651-167663495 (-) // 98.8 // q24.2	chromosome 1 open reading frame 114	C1orf114	chr1q24	full length	ENSG00000117477	57821	B2R917 /// Q5TID7	---	---	NP_067002	NM_021179	---	---	---	---	---	GENSCAN00000006828 // span:192-209,236-255,262-284,289-311,323-345,350-372,457-476,491-510,523-541,551-573,586-608 // numtm:11	This probe set was annotated using the Matching Probes based pipeline to a Entrez Gene identifier using 5 transcripts. // false // Matching Probes // A	AK313598(11),BC026073(11),ENST00000367805(11),ENST00000367806(11),NM_021179(11)
226137_at	-0.507817	30.4559	0.8907		226137_at	461.559	308.641	332.479	395.267	289.889	292.076	226137_at	Hs.108806.0	gb:AI288759 /DB_XREF=gi:3932262 /DB_XREF=qm11h03.x1 /CLONE=IMAGE:1881557 /FEA=mRNA /CNT=67 /TID=Hs.108806.0 /TIER=Stack /STK=18 /UG=Hs.108806 /UG_TITLE=Homo sapiens mRNA; cDNA DKFZp566M0947 (from clone DKFZp566M0947)	AI288759	Hs.108806	Hs.598297	chr16:71374284-71377719 (-) // 92.73 // q22.3	zinc finger homeobox 3	ZFHX3	chr16q22.3-q23.1	full length	ENSG00000140836	463	Q15911 /// Q15912 /// Q6TCJ2 /// Q8N2Y6	---	104155 /// 176807	NP_008816	NM_006885	0000122 // negative regulation of transcription from RNA polymerase II promoter // inferred from genetic interaction /// 0006350 // transcription // inferred from electronic annotation /// 0006355 // regulation of transcription, DNA-dependent // traceable author statement /// 0006355 // regulation of transcription, DNA-dependent // inferred from electronic annotation /// 0006366 // transcription …	0005622 // intracellular // inferred from electronic annotation /// 0005634 // nucleus // traceable author statement /// 0005634 // nucleus // inferred from electronic annotation /// 0005667 // transcription factor complex // inferred from direct assay /// 0005739 // mitochondrion // inferred from electronic annotation	0003676 // nucleic acid binding // inferred from electronic annotation /// 0003677 // DNA binding // inferred from electronic annotation /// 0003700 // transcription factor activity // inferred from electronic annotation /// 0003700 // transcription factor activity // non-traceable author statement /// 0003705 // RNA polymerase II transcription factor activity, enhancer binding // traceable autho…	---	---	---	This probe set was annotated using the Matching Probes based pipeline to a Entrez Gene identifier using 2 transcripts. // false // Matching Probes // A	ENST00000268489(11),NM_006885(11)
222762_x_at	-0.444216	34.7368	0.9378		222762_x_at	387.466	419.827	431.149	368.405	443.95	353.649	222762_x_at	Hs.48469.0	gb:AU144259 /DB_XREF=gi:11005780 /DB_XREF=AU144259 /CLONE=HEMBA1001377 /FEA=FLmRNA /CNT=54 /TID=Hs.48469.0 /TIER=Stack /STK=9 /UG=Hs.48469 /LL=8994 /UG_GENE=LIMD1 /UG_TITLE=LIM domains containing 1 /FL=gb:NM_014240.1	AU144259	Hs.48469	Hs.193370	chr3:45611354-45697759 (+) // 88.84 // p21.31	LIM domains containing 1	LIMD1	chr3p21.3	full length	ENSG00000144791	8994	Q9UGP4	---	604543	NP_055055	NM_014240	0006355 // regulation of transcription, DNA-dependent // traceable author statement /// 0007165 // signal transduction // traceable author statement /// 0007275 // multicellular organismal development // traceable author statement	---	0005515 // protein binding // traceable author statement /// 0005515 // protein binding // inferred from electronic annotation /// 0008270 // zinc ion binding // traceable author statement /// 0008270 // zinc ion binding // inferred from electronic annotation /// 0046872 // metal ion binding // inferred from electronic annotation	---	---	---	This probe set was annotated using the Matching Probes based pipeline to a Entrez Gene identifier using 2 transcripts. // false // Matching Probes // A	ENST00000273317(11),NM_014240(11)
202618_s_at	0.359387	39.7077	1.0432		202618_s_at	171.41	178.983	201.607	194.816	192.564	187.156	202618_s_at	g972764	gb:L37298.1 /DB_XREF=gi:972764 /GEN=MeCP-2 /FEA=FLmRNA /CNT=142 /TID=Hs.3239.0 /TIER=FL /STK=7 /UG=Hs.3239 /LL=4204 /DEF=Homo sapiens methyl-CpG-binding protein (MeCP-2) mRNA, complete cds. /PROD=methyl-CpG-binding protein /FL=gb:NM_004992.2 gb:L37298.1 gb:AF158180.1	L37298	Hs.3239	Hs.200716	chrX:152948884-153010936 (-) // 98.26 // q28	methyl CpG binding protein 2 (Rett syndrome)	MECP2	chrXq28	full length	ENSG00000169057	4204	A8K079 /// A8MW75 /// B5MCB4 /// P51608 /// Q59FJ6	---	105830 /// 300005 /// 300055 /// 300260 /// 300496 /// 300673 /// 312750	NP_001104262 /// NP_004983	NM_001110792 /// NM_004992	0000122 // negative regulation of transcription from RNA polymerase II promoter // traceable author statement /// 0006350 // transcription // inferred from electronic annotation /// 0006355 // regulation of transcription, DNA-dependent // inferred from electronic annotation	0005634 // nucleus // traceable author statement /// 0005634 // nucleus // inferred from electronic annotation /// 0005634 // nucleus // inferred from direct assay /// 0005730 // nucleolus // inferred from direct assay /// 0005739 // mitochondrion // inferred from direct assay	0003677 // DNA binding // traceable author statement /// 0003677 // DNA binding // inferred from electronic annotation /// 0003714 // transcription corepressor activity // traceable author statement /// 0005515 // protein binding // inferred from physical interaction /// 0010385 // double-stranded methylated DNA binding // inferred from mutant phenotype	---	IPR000637 // HMG-I and HMG-Y, DNA-binding // 0.38 /// IPR000637 // HMG-I and HMG-Y, DNA-binding // 0.38 /// IPR000637 // HMG-I and HMG-Y, DNA-binding // 0.38 /// IPR000637 // HMG-I and HMG-Y, DNA-binding // 0.38 /// IPR000637 // HMG-I and HMG-Y, DNA-binding // 0.38	---	This probe set was annotated using the Matching Probes based pipeline to a Entrez Gene identifier using 12 transcripts. // false // Matching Probes // A	AF158180(11),AK289444(11),AY541280(9),BC011612(11),BX538060(10),ENST00000303391(11),ENST00000369957(11),ENST00000369964(11),ENST00000393671(11),L37298(11),NM_001110792(11),NM_004992(11)
201729_s_at	0.591	26.8182	1.0596		201729_s_at	576.649	588.482	547.983	582.389	605.149	627.639	201729_s_at	g7661903	gb:NM_014680.1 /DB_XREF=gi:7661903 /GEN=KIAA0100 /FEA=FLmRNA /CNT=210 /TID=Hs.151761.0 /TIER=FL+Stack /STK=15 /UG=Hs.151761 /LL=9703 /DEF=Homo sapiens KIAA0100 gene product (KIAA0100), mRNA. /PROD=KIAA0100 gene product /FL=gb:D43947.1 gb:NM_014680.1	NM_014680	Hs.151761	Hs.151761	chr17:23965854-23995798 (-) // 98.64 // q11.2	KIAA0100	KIAA0100	chr17q11.2	full length	ENSG00000007202	9703	Q08E86 /// Q14667	---	610664	NP_055495	NM_014680	0006099 // tricarboxylic acid cycle // inferred from electronic annotation	0005576 // extracellular region // inferred from electronic annotation	0008924 // malate dehydrogenase (acceptor) activity // inferred from electronic annotation	---	IPR006231 // Malate:quinone-oxidoreductase // 2.5E-4 /// IPR006231 // Malate:quinone-oxidoreductase // 2.5E-4 /// IPR006231 // Malate:quinone-oxidoreductase // 2.5E-4	uc002hbu.1 // span:5-27 // numtm:1 /// NP_055495.2 // span:5-27 // numtm:1 /// ENSP00000005905 // span:5-27 // numtm:1 /// ENSP00000373655 // span:5-27 // numtm:1	This probe set was annotated using the Matching Probes based pipeline to a Entrez Gene identifier using 6 transcripts. // false // Matching Probes // A	BC008591(11),BC103726(11),BC120873(10),ENST00000005905(11),ENST00000389003(11),NM_014680(11)
210882_s_at	0.554553	29.3069	1.0904		210882_s_at	241.447	217.528	198.385	211.46	238.878	267.396	210882_s_at	g905357	gb:U04811.1 /DB_XREF=gi:905357 /FEA=FLmRNA /CNT=2 /TID=Hs.259802.1 /TIER=FL /STK=0 /UG=Hs.259802 /LL=7216 /UG_GENE=TRO /DEF=Human trophinin mRNA, complete cds. /PROD=trophinin /FL=gb:U04811.1	U04811	Hs.259802	Hs.633653	chrX:54971901-54974588 (+) // 96.18 // p11.21	trophinin	TRO	chrXp11.22-p11.21	full length	ENSG00000067445	7216	B1AKE5 /// B1AKE6 /// B1AKE7 /// B1AKE8 /// B1AKE9 /// B1AKF1 /// B1AKF2 /// B1AKF3 /// B1AKF4 /// B1AKF5 /// B1AKF6 /// B3KNM5 /// B4DK08 /// B4DS47 /// Q12816 /// Q96SX2 /// Q9BX88 /// Q9BX89 /// Q9BX90 /// Q9BX91 /// Q9NVY3	---	300132	NP_001034794 /// NP_057241 /// NP_808224	NM_001039705 /// NM_016157 /// NM_177556	0007155 // cell adhesion // inferred from electronic annotation /// 0007156 // homophilic cell adhesion // traceable author statement /// 0007566 // embryo implantation // traceable author statement	0005886 // plasma membrane // traceable author statement /// 0005887 // integral to plasma membrane // traceable author statement	0005515 // protein binding // inferred from electronic annotation	---	IPR002190 // MAGE protein // 1.5E-16 /// IPR002190 // MAGE protein // 1.5E-16	---	This probe set was annotated using the Matching Probes based pipeline to a Entrez Gene identifier using 7 transcripts. // false // Matching Probes // A	AK027861(11),AK296329(11),AK299568(11),ENST00000173898(11),ENST00000375041(11),NM_001039705(11),U04811(11)
208753_s_at	0.634009	24.2232	1.0634		208753_s_at	1995.16	1850.48	1920.7	1969.32	2055.9	2105.89	208753_s_at	g12803166	gb:BC002387.1 /DB_XREF=gi:12803166 /FEA=FLmRNA /CNT=329 /TID=Hs.179662.1 /TIER=FL+Stack /STK=28 /UG=Hs.179662 /LL=4673 /UG_GENE=NAP1L1 /DEF=Homo sapiens, nucleosome assembly protein 1-like 1, clone MGC:8688, mRNA, complete cds. /PROD=nucleosome assembly protein 1-like 1 /FL=gb:AL162068.1 gb:BC002387.1	BC002387	Hs.179662	Hs.524599	chr12:74727490-74764715 (-) // 98.79 // q21.2	nucleosome assembly protein 1-like 1	NAP1L1	chr12q21.2	full length	ENSG00000187109	4673	B3KV44 /// B7Z2V4 /// B7Z4K9 /// B7Z5H0 /// B7Z9C2 /// P55209	---	164060	NP_004528 /// NP_631946	NM_004537 /// NM_139207	0006260 // DNA replication // traceable author statement /// 0006334 // nucleosome assembly // traceable author statement /// 0006334 // nucleosome assembly // inferred from electronic annotation /// 0008284 // positive regulation of cell proliferation // traceable author statement	0005634 // nucleus // inferred from electronic annotation /// 0005678 // chromatin assembly complex // traceable author statement /// 0042470 // melanosome // inferred from electronic annotation	0005515 // protein binding // inferred from physical interaction /// 0005515 // protein binding // inferred from electronic annotation	---	---	---	This probe set was annotated using the Matching Probes based pipeline to a Entrez Gene identifier using 4 transcripts. // false // Matching Probes // A	AF088017(10),BC002387(11),ENST00000261182(11),NM_004537(11)
223232_s_at	-1.23923	4.71465	0.7554		223232_s_at	220.895	194.749	206.761	211.241	143.741	126.255	223232_s_at	Hs.18376.0	gb:AI768894 /DB_XREF=gi:5235403 /DB_XREF=wh71f10.x1 /CLONE=IMAGE:2386219 /FEA=FLmRNA /CNT=109 /TID=Hs.18376.0 /TIER=Stack /STK=17 /UG=Hs.18376 /LL=57530 /UG_GENE=KIAA1319 /UG_TITLE=KIAA1319 protein /FL=gb:AF263462.1	AI768894	Hs.18376	Hs.591464	chr1:149750496-149777789 (+) // 97.15 // q21.3	cingulin	CGN	chr1q21	full length	ENSG00000143375	57530	A2A3M4 /// A6PVU7 /// B9EK46 /// Q9P2M7	---	609473	NP_065821	NM_020770	---	0005923 // tight junction // non-traceable author statement /// 0005923 // tight junction // inferred from electronic annotation /// 0016459 // myosin complex // inferred from electronic annotation /// 0030054 // cell junction // inferred from electronic annotation /// 0043296 // apical junction complex // inferred from electronic annotation	0003774 // motor activity // inferred from electronic annotation /// 0003779 // actin binding // inferred from sequence or structural similarity /// 0005515 // protein binding // inferred from physical interaction	---	IPR002928 // Myosin tail // 5.8E-15 /// IPR002928 // Myosin tail // 3.1E-10	---	This probe set was annotated using the Matching Probes based pipeline to a Entrez Gene identifier using 8 transcripts. // false // Matching Probes // A	AF263462(11),AK290007(11),BC146657(11),BC150604(11),BC152445(11),BX647343(11),ENST00000271636(11),NM_020770(11)
215057_at	1.30053	4.58839	1.2485		215057_at	34.9779	45.2167	40.555	43.3638	54.256	53.0494	215057_at	Hs.92683.0	gb:U66046.1 /DB_XREF=gi:1519271 /FEA=mRNA /CNT=9 /TID=Hs.92683.0 /TIER=ConsEnd /STK=0 /UG=Hs.92683 /UG_TITLE=Homo sapiens clone 161455 breast expressed mRNA from chromosome X /DEF=Homo sapiens clone 161455 breast expressed mRNA from chromosome X.	U66046	Hs.92683	---	chrX:148879641-148882968 (+) // 90.7 // q28	hypothetical LOC100272228	LOC100272228	---	---	---	100272228	---	---	---	---	NR_027456	---	---	---	---	---	---	This probe set was annotated using the Matching Probes based pipeline to a Entrez Gene identifier using 1 transcripts. // false // Matching Probes // A	U66046(11)
212966_at	-0.705175	19.9981	0.8884		212966_at	405.149	343.469	369.297	367.673	353.35	277.309	212966_at	Hs.109445.0	gb:AL043112 /DB_XREF=gi:5935736 /DB_XREF=DKFZp434D1023_s1 /CLONE=DKFZp434D1023 /FEA=mRNA /CNT=127 /TID=Hs.109445.0 /TIER=Stack /STK=16 /UG=Hs.109445 /LL=23119 /UG_GENE=KIAA1020 /UG_TITLE=KIAA1020 protein	AL043112	Hs.109445	Hs.632767	chr22:20129363-20135748 (+) // 97.98 // q11.21	hypermethylated in cancer 2	HIC2	chr22q11.21	full length	ENSG00000169635	23119	Q96JB3	---	607712	NP_055909	NM_015094	0006350 // transcription // inferred from electronic annotation /// 0006355 // regulation of transcription, DNA-dependent // inferred from electronic annotation /// 0045892 // negative regulation of transcription, DNA-dependent // non-traceable author statement	0005622 // intracellular // inferred from electronic annotation /// 0005634 // nucleus // inferred from direct assay /// 0005634 // nucleus // inferred from electronic annotation	0003676 // nucleic acid binding // inferred from electronic annotation /// 0003677 // DNA binding // non-traceable author statement /// 0003677 // DNA binding // inferred from electronic annotation /// 0005515 // protein binding // inferred from electronic annotation /// 0008022 // protein C-terminus binding // inferred from physical interaction /// 0008270 // zinc ion binding // inferred from el…	---	---	---	This probe set was annotated using the Matching Probes based pipeline to a Entrez Gene identifier using 6 transcripts. // false // Matching Probes // A	BC094787(11),ENST00000302897(11),ENST00000402248(11),ENST00000407464(11),ENST00000407598(11),NM_015094(11)
207236_at	0.122372	52.3121	1.0277		207236_at	38.5936	48.5862	40.6951	33.2093	52.7607	47.2782	207236_at	g4507974	gb:NM_003419.1 /DB_XREF=gi:4507974 /GEN=ZNF10 /FEA=FLmRNA /CNT=6 /TID=Hs.169319.0 /TIER=FL /STK=0 /UG=Hs.169319 /LL=7556 /DEF=Homo sapiens zinc finger protein 10 (KOX 1) (ZNF10), mRNA. /PROD=zinc finger protein 10 (KOX 1) /FL=gb:NM_003419.1	NM_003419	Hs.169319	Hs.362324	chr19:42033631-42061343 (+) // 99.9 // q13.12	zinc finger protein 345	ZNF345	chr19q13.12	full length	ENSG00000167637	25850	A6NDC1 /// B2RCE4 /// B3KSR4 /// B7Z4L5 /// Q14585	---	---	NP_003410	NM_003419	0000122 // negative regulation of transcription from RNA polymerase II promoter // traceable author statement /// 0006350 // transcription // inferred from electronic annotation /// 0006355 // regulation of transcription, DNA-dependent // inferred from electronic annotation /// 0006359 // regulation of transcription from RNA polymerase III promoter // traceable author statement	0005622 // intracellular // inferred from electronic annotation /// 0005634 // nucleus // inferred from electronic annotation	0003676 // nucleic acid binding // inferred from electronic annotation /// 0003677 // DNA binding // inferred from electronic annotation /// 0003704 // specific RNA polymerase II transcription factor activity // traceable author statement /// 0003709 // RNA polymerase III transcription factor activity // traceable author statement /// 0008270 // zinc ion binding // inferred from electronic annota…	---	---	---	This probe set was annotated using the Matching Probes based pipeline to a Entrez Gene identifier using 5 transcripts. // false // Matching Probes // A	AK094146(10),BC032863(11),ENST00000318177(11),NM_003419(11),X78933(11)
202362_at	0.145109	51.3099	1.0165		202362_at	1970.91	2079.41	2182.53	2017.67	2256.21	2063.68	202362_at	g4506412	gb:NM_002884.1 /DB_XREF=gi:4506412 /GEN=RAP1A /FEA=FLmRNA /CNT=219 /TID=Hs.865.0 /TIER=FL+Stack /STK=108 /UG=Hs.865 /LL=5906 /DEF=Homo sapiens RAP1A, member of RAS oncogene family (RAP1A), mRNA. /PROD=RAP1A, member of RAS oncogene family /FL=gb:M22995.1 gb:NM_002884.1	NM_002884	Hs.865	Hs.190334	chr1:111886362-112057258 (+) // 98.35 // p13.2	RAP1A, member of RAS oncogene family	RAP1A	chr1p13.3	full length	---	5906	A8KAH9 /// P62834 /// Q5U0C3	---	179520	NP_001010935 /// NP_002875	NM_001010935 /// NM_002884	0007049 // cell cycle // inferred from electronic annotation /// 0007165 // signal transduction // traceable author statement /// 0007264 // small GTPase mediated signal transduction // inferred from electronic annotation /// 0045786 // negative regulation of cell cycle // inferred from electronic annotation	0005622 // intracellular // inferred from electronic annotation /// 0005829 // cytosol // not recorded /// 0005886 // plasma membrane // inferred from electronic annotation /// 0016020 // membrane // inferred from electronic annotation /// 0032045 // guanyl-nucleotide exchange factor complex // inferred from electronic annotation	0000166 // nucleotide binding // inferred from electronic annotation /// 0003924 // GTPase activity // traceable author statement /// 0003924 // GTPase activity // inferred from electronic annotation /// 0005515 // protein binding // inferred from physical interaction /// 0005515 // protein binding // inferred from electronic annotation /// 0005525 // GTP binding // inferred from electronic annot…	---	---	---	This probe set was annotated using the Matching Probes based pipeline to a Entrez Gene identifier using 1 transcripts. // false // Matching Probes // A	M22995(11)
226116_at	0.811543	16.0591	1.0779		226116_at	1598.21	1681.11	1674.63	1827.24	1796.56	1716.33	226116_at	Hs.48617.0	gb:BF064224 /DB_XREF=gi:10823134 /DB_XREF=7j57b04.x1 /CLONE=IMAGE:3390511 /FEA=mRNA /CNT=54 /TID=Hs.48617.0 /TIER=Stack /STK=25 /UG=Hs.48617 /UG_TITLE=Homo sapiens cDNA FLJ12540 fis, clone NT2RM4000425	BF064224	Hs.48617	Hs.48617	chr1:10439165-10442271 (-) // 46.76 // p36.22	---	---	---	---	---	---	---	---	---	---	---	---	---	---	---	---	---	This probe set was annotated using the Genome Target Overlap based pipeline to a UniGene identifier using 1 transcripts. // false // Genome Target Overlap // B	AK022602
203912_s_at	-0.61586	24.7339	0.9182		203912_s_at	676.9	807.636	664.563	612.316	685.125	670.316	203912_s_at	g5803006	gb:NM_006730.1 /DB_XREF=gi:5803006 /GEN=DNASE1L1 /FEA=FLmRNA /CNT=78 /TID=Hs.77091.0 /TIER=FL+Stack /STK=24 /UG=Hs.77091 /LL=1774 /DEF=Homo sapiens deoxyribonuclease I-like 1 (DNASE1L1), mRNA. /PROD=deoxyribonuclease I-like 1 /FL=gb:U06846.1 gb:NM_006730.1	NM_006730	Hs.77091	Hs.401929	chrX:153283294-153291569 (-) // 96.13 // q28	deoxyribonuclease I-like 1	DNASE1L1	chrXq28	full length	ENSG00000013563	1774	A3KQT1 /// A6QRJ0 /// P49184 /// Q5HY40 /// Q5TZW2	EC:3.1.21.-	300081	NP_001009932 /// NP_001009933 /// NP_001009934 /// NP_006721	NM_001009932 /// NM_001009933 /// NM_001009934 /// NM_006730	0006259 // DNA metabolic process // traceable author statement /// 0006308 // DNA catabolic process // inferred from electronic annotation	0005783 // endoplasmic reticulum // inferred from electronic annotation /// 0005783 // endoplasmic reticulum // inferred from direct assay	0003677 // DNA binding // traceable author statement /// 0004518 // nuclease activity // inferred from electronic annotation /// 0004519 // endonuclease activity // inferred from electronic annotation /// 0004536 // deoxyribonuclease activity // traceable author statement /// 0004536 // deoxyribonuclease activity // inferred from electronic annotation /// 0016787 // hydrolase activity // inferred…	---	---	---	This probe set was annotated using the Matching Probes based pipeline to a Entrez Gene identifier using 15 transcripts. // false // Matching Probes // A	BC001561(11),BC028092(11),ENST00000014935(11),ENST00000309585(11),ENST00000369807(11),ENST00000369808(11),ENST00000369809(11),ENST00000393638(11),L40823(11),NM_001009932(11),NM_001009933(11),NM_001009934(11),NM_006730(11),U06846(10),X90392(11)
213573_at	1.13513	6.89094	1.163		213573_at	1001.08	1183.67	1229.05	1310.28	1283.62	1362.11	213573_at	Hs.180446.2	gb:AA861608 /DB_XREF=gi:2953748 /DB_XREF=ak34e01.s1 /CLONE=IMAGE:1407864 /FEA=EST /CNT=36 /TID=Hs.180446.2 /TIER=Stack /STK=29 /UG=Hs.180446 /LL=3837 /UG_GENE=KPNB1 /UG_TITLE=karyopherin (importin) beta 1	AA861608	Hs.180446	Hs.595245	chr17:43116561-43117166 (+) // 98.85 // q21.32	---	---	---	---	---	---	---	---	---	---	---	---	---	---	---	---	---	This probe set was annotated using the Genome Target Overlap based pipeline to a UniGene identifier using 1 transcripts. // false // Genome Target Overlap // B	CR609948
201305_x_at	-0.226999	46.7364	0.9756		201305_x_at	5223.32	4921.23	4834.21	5064.77	5008.72	4547.89	201305_x_at	Hs.84264.0	gb:AV712577 /DB_XREF=gi:10731883 /DB_XREF=AV712577 /CLONE=DCAAUH03 /FEA=FLmRNA /CNT=325 /TID=Hs.84264.0 /TIER=Stack /STK=16 /UG=Hs.84264 /LL=10541 /UG_GENE=SSP29 /UG_TITLE=acidic protein rich in leucines /FL=gb:U70439.1 gb:NM_006401.1	AV712577	Hs.84264	Hs.715547	chr9:99785308-99818046 (+) // 74.35 // q22.33	acidic (leucine-rich) nuclear phosphoprotein 32 family, member B	ANP32B	chr9q22.32	full length	ENSG00000136938	10541	B2R9C7 /// Q53F35 /// Q5T6W8 /// Q92688	---	---	NP_006392	NM_006401	---	0005634 // nucleus // inferred from electronic annotation	0005515 // protein binding // inferred from electronic annotation	---	---	---	This probe set was annotated using the Matching Probes based pipeline to a Entrez Gene identifier using 6 transcripts. // false // Matching Probes // A	BC013003(11),BC019658(11),ENST00000339399(11),NM_006401(11),U70439(11),Y07969(11)
38398_at	-1.16358	5.88135	0.9102		38398_at	424.339	427.96	413.681	379.922	381.792	390.529	38398_at	4904764	Cluster Incl. AB002356:Human mRNA for KIAA0358 gene, complete cds /cds=(187,4932) /gb=AB002356 /gi=2224656 /ug=Hs.82548 /len=5942	AB002356	Hs.82548	Hs.82548	chr11:47248274-47308158 (+) // 83.87 // p11.2	MAP-kinase activating death domain	MADD	chr11p11.2	full length	ENSG00000110514	8567	A8K8S7 /// B5MEE5 /// Q7KYV8 /// Q8WXG6	---	603584	NP_001129415 /// NP_001129416 /// NP_003673 /// NP_569826 /// NP_569827 /// NP_569828 /// NP_569829 /// NP_569830 /// NP_569831 /// NP_569832	NM_001135943 /// NM_001135944 /// NM_003682 /// NM_130470 /// NM_130471 /// NM_130472 /// NM_130473 /// NM_130474 /// NM_130475 /// NM_130476	0000187 // activation of MAPK activity // inferred from mutant phenotype /// 0006915 // apoptosis // inferred from electronic annotation /// 0007166 // cell surface receptor linked signal transduction // traceable author statement /// 0042981 // regulation of apoptosis // inferred from mutant phenotype /// 0051726 // regulation of cell cycle // inferred from mutant phenotype	0005737 // cytoplasm // traceable author statement /// 0005886 // plasma membrane // traceable author statement /// 0016020 // membrane // inferred from electronic annotation /// 0016021 // integral to membrane // inferred from direct assay /// 0016021 // integral to membrane // inferred from electronic annotation	0005085 // guanyl-nucleotide exchange factor activity // inferred from electronic annotation /// 0005123 // death receptor binding // traceable author statement /// 0005515 // protein binding // inferred from physical interaction /// 0016301 // kinase activity // inferred from electronic annotation /// 0017112 // Rab guanyl-nucleotide exchange factor activity // inferred from mutant phenotype ///…	---	---	---	This probe set was annotated using the Matching Probes based pipeline to a Entrez Gene identifier using 30 transcripts. // false // Matching Probes // A	AF440100(14),AF440101(14),AF440102(13),AF440103(14),AF440434(14),AK092919(16),BC040484(16),ENST00000311027(16),ENST00000342922(16),ENST00000349238(16),ENST00000395336(16),ENST00000395342(16),ENST00000395349(16),ENST00000402192(16),ENST00000402799(16),ENST00000405573(16),ENST00000406482(16),ENST00000407859(16),NM_001135943(16),NM_001135944(16),NM_003682(16),NM_130470(16),NM_130471(16),NM_130472(16…
209589_s_at	1.47768	3.01174	1.1735		209589_s_at	136.411	139.341	144.354	154.585	175.738	163.227	209589_s_at	g2739055	gb:AF025304.1 /DB_XREF=gi:2739055 /GEN=EPHB2 /FEA=FLmRNA /CNT=76 /TID=Hs.125124.1 /TIER=FL /STK=1 /UG=Hs.125124 /LL=2048 /DEF=Homo sapiens protein-tyrosine kinase EPHB2v (EPHB2) mRNA, complete cds. /PROD=protein-tyrosine kinase EPHB2v /FL=gb:AF025304.1	AF025304	Hs.125124	Hs.523329	chr1:22910044-23113669 (+) // 98.58 // p36.12	EPH receptor B2	EPHB2	chr1p36.1-p35	full length	ENSG00000133216	2048	A6NJM0 /// B1AKC9 /// B4DQP7 /// B4DSE0 /// P29323 /// Q4LE53 /// Q6NVW1	EC:2.7.10.1	600997 /// 603688	NP_004433 /// NP_059145	NM_004442 /// NM_017449	0006468 // protein amino acid phosphorylation // traceable author statement /// 0006468 // protein amino acid phosphorylation // inferred from electronic annotation /// 0007049 // cell cycle // inferred from electronic annotation /// 0007169 // transmembrane receptor protein tyrosine kinase signaling pathway // inferred from electronic annotation /// 0007399 // nervous system development // trace…	0016020 // membrane // inferred from electronic annotation /// 0016021 // integral to membrane // traceable author statement /// 0016021 // integral to membrane // inferred from electronic annotation	0000166 // nucleotide binding // inferred from electronic annotation /// 0004672 // protein kinase activity // inferred from electronic annotation /// 0004713 // protein tyrosine kinase activity // inferred from electronic annotation /// 0004713 // protein tyrosine kinase activity // inferred from sequence or structural similarity /// 0004714 // transmembrane receptor protein tyrosine kinase acti…	---	---	uc001bge.1 // span:543-565 // numtm:1 /// uc001bgf.1 // span:543-565 // numtm:1 /// NP_004433.2 // span:543-565 // numtm:1 /// NP_059145.2 // span:543-565 // numtm:1 /// AAB94602.1 // span:543-565 // numtm:1	This probe set was annotated using the Matching Probes based pipeline to a Entrez Gene identifier using 5 transcripts. // false // Matching Probes // A	AF025304(11),ENST00000374625(11),ENST00000374632(11),NM_004442(11),NM_017449(11)
223318_s_at	-0.330696	40.8193	0.962		223318_s_at	568.908	558.239	560.69	492.786	552.669	582.085	223318_s_at	g13325151	gb:BC004393.1 /DB_XREF=gi:13325151 /FEA=FLmRNA /CNT=193 /TID=Hs.111099.0 /TIER=FL /STK=0 /UG=Hs.111099 /DEF=Homo sapiens, Similar to RIKEN cDNA 2310045B01 gene, clone MGC:10974, mRNA, complete cds. /PROD=Similar to RIKEN cDNA 2310045B01 gene /FL=gb:BC004393.1	BC004393	Hs.111099	Hs.111099	chr19:6323788-6326040 (+) // 96.11 // p13.3	alkB, alkylation repair homolog 7 (E. coli)	ALKBH7	chr19p13.3	full length	ENSG00000125652	84266	B2R4U9 /// Q9BT30	---	---	NP_115682	NM_032306	---	---	---	---	---	---	This probe set was annotated using the Matching Probes based pipeline to a Entrez Gene identifier using 5 transcripts. // false // Matching Probes // A	AY358858(11),AY427650(11),BC004393(11),ENST00000245812(11),NM_032306(11)
203017_s_at	-0.937213	11.1265	0.8949		203017_s_at	640.833	719.332	733.383	589.355	646.469	635.957	203017_s_at	Hs.22587.0	gb:R52678 /DB_XREF=gi:814580 /DB_XREF=yg99c07.s1 /CLONE=IMAGE:41738 /FEA=FLmRNA /CNT=165 /TID=Hs.22587.0 /TIER=Stack /STK=20 /UG=Hs.22587 /LL=22892 /UG_GENE=KIAA0923 /UG_TITLE=KIAA0923 protein /FL=gb:AB023140.1 gb:NM_014021.1	R52678	Hs.22587	Hs.22587	chr1:84881977-84928816 (-) // 96.65 // p22.3	synovial sarcoma, X breakpoint 2 interacting protein	SSX2IP	chr1p22.3	full length	ENSG00000117155	117178	A8K8W0 /// B3KMF4 /// B3KSA6 /// B4DFE3 /// B7ZB07 /// Q9Y2D8	---	608690	NP_054740	NM_014021	0007155 // cell adhesion // inferred from electronic annotation	0005634 // nucleus // inferred from electronic annotation /// 0030054 // cell junction // inferred from electronic annotation /// 0043234 // protein complex // inferred from direct assay	0005515 // protein binding // inferred from physical interaction /// 0005515 // protein binding // inferred from electronic annotation	---	---	---	This probe set was annotated using the Matching Probes based pipeline to a Entrez Gene identifier using 3 transcripts. // false // Matching Probes // A	AB023140(11),ENST00000342203(11),NM_014021(11)
[truncated: 23,732 more rows]

## Sheet: up
Gene ID	Score(d)	q-value(%)	Fold Change		ProbeSetID	NC_1	NC_2	NC_3	CSIG_1	CSIG_3	CSIG_4	Probe Set ID	Transcript ID(Array Design)	Target Description	Representative Public ID	Archival UniGene Cluster	UniGene ID	Alignments	Gene Title	Gene Symbol	Chromosomal Location	Unigene Cluster Type	Ensembl	Entrez Gene	SwissProt	EC	OMIM	RefSeq Protein ID	RefSeq Transcript ID	Gene Ontology Biological Process	Gene Ontology Cellular Component	Gene Ontology Molecular Function	Pathway	InterPro	Trans Membrane	Annotation Description	Annotation Transcript Cluster
[truncated: 411 more rows]

## Sheet: down
Gene ID	Score(d)	q-value(%)	Fold Change		ProbeSetID	NC_1	NC_2	NC_3	CSIG_1	CSIG_3	CSIG_4	Probe Set ID	Transcript ID(Array Design)	Target Description	Representative Public ID	Archival UniGene Cluster	UniGene ID	Alignments	Gene Title	Gene Symbol	Chromosomal Location	Unigene Cluster Type	Ensembl	Entrez Gene	SwissProt	EC	OMIM	RefSeq Protein ID	RefSeq Transcript ID	Gene Ontology Biological Process	Gene Ontology Cellular Component	Gene Ontology Molecular Function	Pathway	InterPro	Trans Membrane	Annotation Description	Annotation Transcript Cluster
[truncated: 430 more rows]
